# Supplementary material for: Developmental Expression Patterns of miRNA in Mythimna separata Walker (Lepidotera: Noctuidae)
Source: Genes (Basel). 2025 Feb 19;16(2):234. doi: 10.3390/genes16020234 (PMC11855462; doi:10.3390/genes16020234)
Supplement: Supplementary file 1 [file genes-16-00234-s001.zip]

Archive with 6 entries (6 files):
- genes-3445724-supplementary/Fig.S1.pdf
- genes-3445724-supplementary/Table S1.pdf
- genes-3445724-supplementary/Table S2.xlsx
- genes-3445724-supplementary/Table S3.xlsx
- genes-3445724-supplementary/Table S4.xlsx
- genes-3445724-supplementary/Table S5.xlsx
