# Supplementary material for: Developmental Expression Patterns of miRNA in Mythimna separata Walker (Lepidotera: Noctuidae)
Source: Genes (Basel). 2025 Feb 19;16(2):234. doi: 10.3390/genes16020234 (PMC11855462; doi:10.3390/genes16020234)
Supplement: Supplementary file 1 [file genes-16-00234-s001.zip › genes-3445724-supplementary/Table S2.xlsx]

## Sheet: Sheet1
Table S2 Quality analyses of small RNA-seq data and the miRNA reads mapping to reference genome of Mythimna separata
Sample	Total reads	Clean reads	Uniq reads	Q20 (%)	Q30 (%)	GC content (%)	Low quality (%)	Total mapped reads	Total mapped ratio (%)	Uniq mapped reads	Uniq mapped ratio (%)
Eg1	20051592	19429338	2420382	99.45	97.79	43.12	1.14	16283671	81.21	1364955	56.39
Eg2	18671108	18202967	2581092	99.41	97.66	47.63	1.16	15100324	80.88	1507456	58.4
Eg3	18717773	18040946	2825858	99.47	97.38	48.42	1.46	14712541	78.6	1573475	55.68
La1	18548610	16023973	1974206	99.52	97.85	53.31	0.6	16519415	89.06	1144134	57.95
La2	22736394	19784762	2540906	99.34	97.42	52.99	1.83	20152601	88.64	1416892	55.76
La3	20535504	18385439	2436996	99.54	97.91	51.88	0.46	18694690	91.04	1445684	59.32
PP1	21235510	18664512	2171950	99.39	97.64	49.58	1.49	21133371	99.52	1262407	58.12
PP2	16226719	15793618	1187316	99.32	97.59	50.36	1.02	13265242	81.75	861329	72.54
PP3	16984270	15125810	2090601	99.38	97.4	52.16	1.45	12484034	73.5	880918	42.14
Pu1	23814957	19833515	2343698	99.37	97.55	50.66	1.45	19180507	80.54	1188792	50.72
Pu2	14902788	13523528	1615478	99.35	97.48	51.51	2.1	14676811	98.48	666833	41.28
Pu3	14023866	12011090	1583904	99.36	97.56	51.65	2.17	13330062	95.05	1169343	73.83
Ad1	17407977	15942603	2770368	99.31	96.93	45.85	0.73	15238301	87.54	1623200	58.59
Ad2	17979210	15825180	2889654	99.45	97.79	47.56	1.14	15594773	86.74	1653055	57.21
Ad3	18612882	17139037	2257732	99.34	97.47	50.05	1.49	16832037	90.43	1287413	57.02
