# Supplementary material for: Developmental Expression Patterns of miRNA in Mythimna separata Walker (Lepidotera: Noctuidae)
Source: Genes (Basel). 2025 Feb 19;16(2):234. doi: 10.3390/genes16020234 (PMC11855462; doi:10.3390/genes16020234)
Supplement: Supplementary file 1 [file genes-16-00234-s001.zip › genes-3445724-supplementary/Table S3.xlsx]

## Sheet: Sheet1
Table S3 Overview of small RNA sequencing data from fifteen Mythimna separata libraries.
	Eg1		Eg2		Eg3		La1		La2		La3		PP1		PP2		PP3		Pu1		Pu2		Pu3		Ad1		Ad2		Ad3
Type	total reads	total percent	total reads	total percent	total reads	total percent	total reads	total percent	total reads	total percent	total reads	total percent	total reads	total percent	total reads	total percent	total reads	total percent	total reads	total percent	total reads	total percent	total reads	total percent	total reads	total percent	total reads	total percent	total reads	total percent
Raw reads	20051592	100	18671108	100	18717773	100	18548610	100	22736394	100	20535504	100	21235510	100	16226719	100	16984270	100	23814957	100	14902788	100	14023866	100	17407977	100	17979210	100	18612882	100
miRNA	42	0.0002	64	0.0003	85	0.0005	17	0.0001	19	0.0001	34	0.0002	19	0.0001	12	0.0001	12	0.0001	34	0.0001	45	0.0003	37	0.0003	15	0.0001	20	0.0001	18	0.0001
rRNA	1128584	5.6284	1030188	5.5176	2652225	14.1696	10622147	57.2665	13559219	59.6366	13652187	66.4809	12387411	58.3335	7491170	46.1656	9978035	58.7487	9931123	41.7012	6541176	43.8923	5796341	41.332	4121401	23.6754	6447179	35.8591	6469737	34.7595
tRNA	738123	3.6811	363160	1.945	592525	3.1656	3484771	18.7872	3652295	16.0637	1860519	9.06	3814235	17.9616	3527343	21.7379	2613299	15.3866	3874867	16.2707	1595253	10.7044	2314051	16.5008	7378245	42.3843	6276355	34.909	8279029	44.4801
snRNA	30535	0.01523	37599	0.2014	69675	0.3722	91837	0.4951	107702	0.4737	84053	0.4093	32972	0.1553	37246	0.2295	38499	0.2267	29285	0.123	26643	0.1788	21637	0.1543	54708	0.3143	67385	0.3748	58882	0.3164
snoRNA	39000	0.02	45135	0.2417	56855	0.3037	44964	0.2424	64535	0.2838	78562	0.3826	25008	0.1178	65684	0.4048	39910	0.235	71300	0.2994	66111	0.4436	49906	0.3559	36687	0.2107	35458	0.1972	30100	0.1617
Other ncRNA	109028	0.5437	163465	0.8755	217068	1.1597	147751	0.7966	221766	0.9754	302828	1.4747	133381	0.6281	240987	1.4851	239540	1.4104	265211	1.1136	289332	1.9415	213269	1.5208	122229	0.7021	178121	0.9907	150458	0.8084
repeat	4039793	20.147	4016113	21.5098	3596795	19.2159	357105	1.9252	420405	1.849	348664	1.6979	358985	1.6905	356409	2.1964	281388	1.6568	769626	3.2317	494490	3.3181	514364	3.6678	741565	4.2599	492325	2.7383	241249	1.2961
exon_sense	377030	1.8803	453968	2.4314	367982	1.9659	614325	3.312	778819	3.4254	790272	3.8483	520670	2.4519	502941	3.0995	455368	2.6811	479671	2.0142	273111	1.8326	270875	1.9315	697253	4.0054	668599	3.7187	563033	3.025
exon_antisense	712845	3.5551	740608	3.9666	682083	3.644	62747	0.3383	75496	0.332	67426	0.3283	79763	0.3756	59391	0.366	73585	0.4333	201328	0.8454	108975	0.7312	116479	0.8306	120299	0.6911	104038	0.5787	52734	0.2833
intron_sense	1661917	8.2882	1722571	9.2259	1428547	7.632	401538	2.1648	475814	2.0927	397589	1.9361	393669	1.8538	463937	2.8591	358454	2.1105	844563	3.5464	579976	3.8917	525687	3.7485	457342	2.6272	386269	2.1484	251489	1.3512
intron_antisense	1002168	4.9979	1183107	6.3366	901624	4.8169	733366	3.9538	865398	3.8062	727653	3.5434	907206	4.2721	669213	4.1241	762860	4.4916	1761841	7.398	1185668	7.956	1006965	7.1804	365631	2.1004	410857	2.2852	318506	1.7112
unknown	10212527	50.9313	8915130	47.7483	8152309	43.5538	1988042	10.718	2514926	11.0612	2225717	10.8384	2582191	12.1598	2812386	17.3318	2143320	12.6194	5586108	23.4563	3742008	25.1094	3194255	22.7773	3312602	19.0292	2912604	16.1998	2197647	11.8071
