# Supplementary material for: Developmental Expression Patterns of miRNA in Mythimna separata Walker (Lepidotera: Noctuidae)
Source: Genes (Basel). 2025 Feb 19;16(2):234. doi: 10.3390/genes16020234 (PMC11855462; doi:10.3390/genes16020234)
Supplement: Supplementary file 1 [file genes-16-00234-s001.zip › genes-3445724-supplementary/Table S4.xlsx]

## Sheet: all.hairpin.family
Rfam	Name	number	miRNA
RF00104	mir-10	3	novel0119	novel0173	novel0175
RF00706	mir-263	2	novel0197	novel0269
RF00754	mir-279	1	novel0148
RF00053	mir-7	1	novel0258
RF03305	mir-3338	1	novel0218
RF03471	mir-745	1	novel0318
RF00103	mir-1	1	novel0193
RF00720	mir-317	1	novel0306
RF00241	mir-8	1	novel0233
RF00249	mir-46	1	novel0452
RF00237	mir-9	1	novel0117
RF00672	mir-190	1	novel0455
RF00661	mir-31	1	novel0252
RF03381	mir-2796	1	novel0550
RF01926	mir-981	1	novel0168
RF00727	bantam	1	novel0137
RF00822	mir-274	1	novel0380
RF00724	mir-282	1	novel0444
RF00732	mir-305	1	novel0205
RF03181	mir-2755	1	novel0238
RF00679	mir-210	1	novel0171
RF00947	mir-929	1	novel0382
RF03189	mir-1175	1	novel0425
RF03653	mir-971	1	novel0128
RF00950	mir-927	1	novel0239
RF03319	mir-989	1	novel0166
RF00725	mir-iab-4	1	novel0174
RF03508	mir-970	1	novel0230
RF00729	mir-278	1	novel0245
RF00047	mir-2	1	novel0110
RF00657	mir-184	1	novel0448
RF00730	mir-277	1	novel0308
RF03212	mir-2788	1	novel0186
RF00844	mir-67	1	novel0240
RF00446	mir-133	1	novel0194
RF00694	mir-137	1	novel0256
