# Supplementary material for: Developmental Expression Patterns of miRNA in Mythimna separata Walker (Lepidotera: Noctuidae)
Source: Genes (Basel). 2025 Feb 19;16(2):234. doi: 10.3390/genes16020234 (PMC11855462; doi:10.3390/genes16020234)
Supplement: Supplementary file 1 [file genes-16-00234-s001.zip › genes-3445724-supplementary/Table S5.xlsx]

## Sheet: La_vs_Eg
miRNA_ID	sampleA	sampleB	baseMeanA	baseMeanB	baseMean	log2FoldChange	lfcSE	stat	pvalue	padj	Dif
novel0001	La	Eg	12.0738	529.656	270.865	-5.46889	0.684003	-7.99542	1.29e-15	1.12e-14	Down
novel0005	La	Eg	24.4776	41.8263	33.152	-0.801642	0.487545	-1.64424	0.100126	0.132834	No
novel0007	La	Eg	55.6253	206.512	131.069	-1.90884	0.403253	-4.73359	2.21e-06	7.26e-06	Down
novel0008	La	Eg	0	43.0685	21.5342	-5.51414	1.2297	-4.48413	7.32e-06	2.22e-05	Down
novel0009	La	Eg	1.824	148.133	74.9787	-6.33391	1.20499	-5.25638	1.47e-07	5.62e-07	Down
novel0010	La	Eg	63.9747	133.878	98.9263	-1.05685	0.392626	-2.69175	0.00710783	0.0124075	No
novel0011	La	Eg	1.78985	12.4876	7.13875	-2.76598	1.26777	-2.18177	0.0291265	0.0440762	No
novel0012	La	Eg	16.0177	63.8893	39.9535	-2.04553	0.595054	-3.43756	0.000586985	0.00133497	Down
novel0014	La	Eg	10.8074	41.2647	26.0361	-1.98922	0.787089	-2.52731	0.0114939	0.0192209	No
novel0016	La	Eg	43.7223	242.018	142.87	-2.48118	0.641949	-3.86507	0.000111059	0.0002908	Down
novel0018	La	Eg	0	74.2223	37.1112	-6.29826	1.24553	-5.05669	4.27e-07	1.49e-06	Down
novel0019	La	Eg	0	4.92208	2.46104	-2.38075	1.36564	-1.74332	0.081277	0.111546	No
novel0020	La	Eg	231.972	690.098	461.035	-1.57316	0.458447	-3.43151	0.000600235	0.00135735	Down
novel0022	La	Eg	90.6973	288.699	189.698	-1.67456	0.30304	-5.52586	3.28e-08	1.42e-07	Down
novel0023	La	Eg	8.4258	12.4591	10.4424	-0.554395	0.839791	-0.660158	0.509152	0.549626	No
novel0024	La	Eg	304.15	50.5468	177.348	2.58528	0.289366	8.93428	4.1e-19	4.53e-18	Up
novel0025	La	Eg	5.10783	4.66019	4.88401	0.130828	0.954531	0.13706	0.890983	0.913947	No
novel0026	La	Eg	1.52812	4.54442	3.03627	-1.31137	1.41021	-0.929909	0.352418	0.403053	No
novel0028	La	Eg	19.7827	95.6426	57.7126	-2.25819	0.937986	-2.40749	0.0160626	0.0259874	No
novel0029	La	Eg	14.0912	15.7258	14.9085	-0.176099	1.05877	-0.166324	0.867902	0.894883	No
novel0031	La	Eg	6.89768	6.9785	6.93809	-0.0249045	1.312	-0.0189822	0.984855	0.986033	No
novel0032	La	Eg	0	2.41215	1.20607	-1.35781	1.44224	-0.941457	0.346471	0.397393	No
novel0033	La	Eg	0	18.3221	9.16104	-4.28119	1.23177	-3.47564	0.000509634	0.00118617	Down
novel0038	La	Eg	0	5.4778	2.7389	-2.54091	1.31874	-1.92677	0.0540077	0.0773204	No
novel0039	La	Eg	10.2498	36.6469	23.4483	-1.84215	0.734622	-2.50761	0.0121549	0.0199903	No
novel0040	La	Eg	230.63	1457.5	844.064	-2.65893	0.420325	-6.3259	2.52e-10	1.34e-09	Down
novel0041	La	Eg	3.35212	3.51623	3.43417	-0.0533106	1.15166	-0.0462903	0.963079	0.974868	No
novel0043	La	Eg	0	22.1819	11.0909	-4.55516	1.24195	-3.66775	0.000244692	0.000601156	Down
novel0044	La	Eg	14.2961	32.0402	23.1682	-1.20682	0.749721	-1.60969	0.107466	0.140695	No
novel0045	La	Eg	3.31797	4.71429	4.01613	-0.470424	1.13046	-0.416133	0.677312	0.716942	No
novel0046	La	Eg	0	3.08852	1.54426	-1.70797	1.39182	-1.22714	0.219769	0.268307	No
novel0048	La	Eg	0	21.8562	10.9281	-4.5359	1.32767	-3.41644	0.000634468	0.00142501	Down
novel0050	La	Eg	5.10783	70.0879	37.5978	-3.77825	0.893819	-4.22708	2.37e-05	6.78e-05	Down
novel0051	La	Eg	6.89768	63.2371	35.0674	-3.21235	0.824922	-3.89413	9.86e-05	0.000259761	Down
novel0053	La	Eg	3.31797	16.3453	9.83166	-2.26564	1.08561	-2.08696	0.0368915	0.0547867	No
novel0056	La	Eg	8.98342	36.8974	22.9404	-2.09822	0.79747	-2.63109	0.00851103	0.0146008	No
novel0058	La	Eg	0	5.56037	2.78019	-2.56169	1.31676	-1.94546	0.0517201	0.0743126	No
novel0059	La	Eg	31.1136	125.804	78.4589	-2.03215	0.427999	-4.74803	2.05e-06	6.87e-06	Down
novel0060	La	Eg	22.8389	71.4576	47.1483	-1.60467	0.556327	-2.8844	0.00392164	0.00739722	Down
novel0061	La	Eg	8.49409	148.892	78.693	-4.12809	0.693917	-5.94898	2.7e-09	1.36e-08	Down
novel0062	La	Eg	3.648	49.5146	26.5813	-3.84663	1.17917	-3.26216	0.00110567	0.00240468	Down
novel0063	La	Eg	8.49409	145.166	76.83	-4.09153	0.69353	-5.89958	3.64e-09	1.75e-08	Down
novel0064	La	Eg	1.52812	52.2311	26.8796	-4.82926	1.21844	-3.96348	7.39e-05	0.000197304	Down
novel0065	La	Eg	6.93183	75.5614	41.2466	-3.46937	0.769935	-4.50605	6.6e-06	2.04e-05	Down
novel0067	La	Eg	0	17.5036	8.75179	-4.21474	1.24972	-3.37254	0.000744781	0.00164679	Down
novel0068	La	Eg	6.63594	8.75793	7.69694	-0.377754	1.08566	-0.34795	0.727878	0.760355	No
novel0069	La	Eg	9550.2	3720.14	6635.17	1.36017	0.574733	2.36662	0.0179514	0.0285786	No
novel0070	La	Eg	0	4.38609	2.19304	-2.21651	1.34007	-1.65402	0.0981237	0.13099	No
novel0071	La	Eg	1.52812	4.8442	3.18616	-1.40221	1.39635	-1.00419	0.315285	0.367052	No
novel0072	La	Eg	0	7.95354	3.97677	-3.078	1.32226	-2.32783	0.0199213	0.031463	No
novel0073	La	Eg	3.35212	94.7527	49.0524	-4.80026	1.11264	-4.3143	1.6e-05	4.65e-05	Down
novel0074	La	Eg	1.78985	2.03933	1.91459	-0.160112	1.4489	-0.110506	0.912008	0.928336	No
novel0075	La	Eg	0	3.14915	1.57458	-1.74133	1.38579	-1.25656	0.208913	0.255838	No
novel0080	La	Eg	5.472	1.77853	3.62527	1.54745	1.09804	1.40929	0.15875	0.198688	No
novel0082	La	Eg	6.70423	6.92532	6.81478	-0.0299963	0.857798	-0.0349689	0.972105	0.977795	No
novel0086	La	Eg	0	13.1108	6.55539	-3.79873	1.24543	-3.05014	0.00228734	0.00459779	Down
novel0089	La	Eg	8.1982	40.3306	24.2644	-2.2558	0.798466	-2.82517	0.00472556	0.00882993	Down
novel0096	La	Eg	0	2.18167	1.09083	-1.20979	1.43094	-0.845449	0.39786	0.444799	No
novel0098	La	Eg	0	6.85134	3.42567	-2.86174	1.27413	-2.24604	0.0247012	0.0379578	No
novel0099	La	Eg	4.58435	10.1665	7.37541	-1.01717	0.991757	-1.02562	0.30507	0.359225	No
novel0100	La	Eg	14.1595	2.00619	8.08286	2.78848	0.743988	3.74801	0.000178241	0.000446162	Up
novel0101	La	Eg	0	8.97145	4.48572	-3.24794	1.28456	-2.52844	0.0114571	0.0192209	No
novel0103	La	Eg	42.342	16.5626	29.4523	1.33627	0.610375	2.18926	0.0285776	0.0435781	No
novel0106	La	Eg	3378.64	2547.5	2963.07	0.407296	0.257473	1.5819	0.113673	0.148334	No
novel0107	La	Eg	2451.07	2606.38	2528.73	-0.0887274	0.21676	-0.409335	0.682294	0.7203	No
novel0108	La	Eg	37.2943	71.3238	54.3091	-0.932276	0.553975	-1.68289	0.0923971	0.125082	No
novel0109	La	Eg	279.96	110.47	195.215	1.34069	0.428473	3.12899	0.00175406	0.00361698	Up
novel0110	La	Eg	1491.18	858.771	1174.98	0.795672	0.169583	4.69193	2.71e-06	8.62e-06	No
novel0112	La	Eg	10545.7	3148.19	6846.92	1.74406	0.308619	5.65119	1.59e-08	7.21e-08	Up
novel0116	La	Eg	0	2.70522	1.35261	-1.52528	1.45315	-1.04964	0.293884	0.350197	No
novel0117	La	Eg	454981	78656.8	266819	2.53216	0.249559	10.1466	3.43e-24	4.88e-23	Up
novel0118	La	Eg	0	3.54094	1.77047	-1.90688	1.3985	-1.36352	0.172718	0.214818	No
novel0119	La	Eg	1474.65	2653.98	2064.32	-0.847322	0.307645	-2.75422	0.00588323	0.0106433	No
novel0120	La	Eg	0	6.26329	3.13164	-2.73228	1.58921	-1.71927	0.085566	0.117028	No
novel0121	La	Eg	1.52812	3.53609	2.53211	-0.949755	1.42863	-0.664802	0.506177	0.549626	No
novel0122	La	Eg	0	116.905	58.4525	-6.95384	1.24661	-5.57822	2.43e-08	1.06e-07	Down
novel0123	La	Eg	13.6019	17.3234	15.4627	-0.345299	0.6227	-0.554518	0.579224	0.621378	No
novel0125	La	Eg	7.26186	9.81366	8.53776	-0.495245	0.997761	-0.496356	0.619643	0.661174	No
novel0126	La	Eg	0	6.80383	3.40192	-2.8524	1.36844	-2.08442	0.037122	0.0549239	No
novel0127	La	Eg	0	6.598	3.299	-2.80843	1.34897	-2.08191	0.0373511	0.0550583	No
novel0128	La	Eg	1.78985	16.5634	9.1766	-3.17447	1.32422	-2.39724	0.0165192	0.0265132	No
novel0129	La	Eg	12.1079	24.558	18.333	-1.03866	0.622227	-1.66927	0.0950644	0.128256	No
novel0130	La	Eg	41.7762	98.8729	70.3246	-1.22231	0.375207	-3.25769	0.00112322	0.00241644	Down
novel0131	La	Eg	7013.16	8282.33	7647.75	-0.240017	0.238811	-1.00505	0.314874	0.367052	No
novel0133	La	Eg	43.6002	99.5919	71.5961	-1.17472	0.364674	-3.22129	0.00127617	0.00271613	Down
novel0134	La	Eg	56.2658	127.316	91.7911	-1.17846	0.391353	-3.01124	0.00260181	0.00515185	Down
novel0136	La	Eg	274.815	558.849	416.832	-1.02772	0.259632	-3.95835	7.55e-05	0.000200244	Down
novel0137	La	Eg	608378	183477	395927	1.72937	0.335422	5.1558	2.53e-07	9.22e-07	Up
novel0138	La	Eg	249.109	99.2342	174.171	1.32721	0.418858	3.16863	0.00153157	0.00320649	Up
novel0139	La	Eg	1009.56	100.702	555.13	3.3253	0.41405	8.03116	9.66e-16	8.54e-15	Up
novel0140	La	Eg	1.78985	3.78947	2.78966	-1.04277	1.2948	-0.805347	0.42062	0.466314	No
novel0141	La	Eg	225972	141541	183756	0.674923	0.24433	2.76234	0.00573893	0.0104297	No
novel0142	La	Eg	3.57971	6.71281	5.14626	-0.968765	1.17352	-0.82552	0.409077	0.456057	No
novel0143	La	Eg	805.587	19024.7	9915.16	-4.55995	0.200488	-22.7443	1.64e-114	6.51e-112	Down
novel0144	NA	NA	NA	NA	NA	NA	NA	NA	NA	NA	NA
novel0145	La	Eg	13.3402	16.5037	14.9219	-0.28255	0.610835	-0.462564	0.643677	0.684983	No
novel0146	La	Eg	6.67009	6.63702	6.65356	0.0360349	0.822865	0.043792	0.96507	0.974868	No
novel0147	La	Eg	2543.69	11506.6	7025.15	-2.17733	0.291131	-7.47886	7.5e-14	5.53e-13	Down
novel0148	La	Eg	11333	15919	13626	-0.490185	0.25573	-1.9168	0.0552628	0.0785521	No
novel0149	La	Eg	234.175	669.163	451.669	-1.51405	0.484111	-3.12749	0.00176305	0.00361698	Down
novel0150	La	Eg	3.57971	4.47993	4.02982	-0.38971	1.16597	-0.334236	0.738201	0.769121	No
novel0151	La	Eg	23.1006	32.274	27.6873	-0.461028	0.695778	-0.662608	0.507582	0.549626	No
novel0152	La	Eg	2235.38	2898.28	2566.83	-0.374502	0.294005	-1.2738	0.202735	0.249039	No
novel0153	La	Eg	3.05623	7.94962	5.50293	-1.25077	1.21509	-1.02937	0.303308	0.358209	No
novel0154	La	Eg	3.05623	3.01537	3.0358	0.140646	1.25816	0.111787	0.910992	0.928336	No
novel0155	La	Eg	0	3.91276	1.95638	-2.05201	1.33485	-1.53726	0.12423	0.159465	No
novel0156	La	Eg	56.7893	689.739	373.264	-3.61085	0.390939	-9.23635	2.55e-20	2.9e-19	Down
novel0157	La	Eg	3.05623	3.88713	3.47168	-0.223698	1.26806	-0.17641	0.859972	0.88901	No
novel0160	La	Eg	179.605	4071.38	2125.49	-4.50457	0.313991	-14.3462	1.13e-46	5.6e-45	Down
novel0161	La	Eg	209.993	1905.58	1057.79	-3.17842	0.250689	-12.6788	7.76e-37	2.2e-35	Down
novel0164	La	Eg	0	12.7105	6.35526	-3.75361	1.28	-2.93251	0.00336232	0.00640289	Down
novel0165	La	Eg	345.868	322.14	334.004	0.105378	0.284251	0.370721	0.710845	0.748456	No
novel0166	La	Eg	0	2.37705	1.18852	-1.33416	1.45021	-0.919977	0.357585	0.406625	No
novel0167	La	Eg	15.6535	21.0894	18.3714	-0.444808	0.807247	-0.551018	0.581621	0.622272	No
novel0168	La	Eg	176.298	285.211	230.755	-0.695882	0.367609	-1.89299	0.0583589	0.0826578	No
novel0170	La	Eg	1.52812	13.9069	7.71751	-2.91897	1.2935	-2.25663	0.024031	0.0372153	No
novel0171	La	Eg	0	11.539	5.76952	-3.61458	1.30056	-2.77926	0.00544826	0.0100856	No
novel0172	La	Eg	10.3522	2.63031	6.49128	1.96036	0.78162	2.50807	0.0121394	0.0199903	No
novel0173	La	Eg	83.1396	1579.11	831.125	-4.24429	0.325045	-13.0575	5.76e-39	2.29e-37	Down
novel0174	La	Eg	421.933	1231.42	826.676	-1.54504	0.301803	-5.11937	3.07e-07	1.08e-06	Down
novel0175	La	Eg	19674	22854.5	21264.3	-0.216189	0.279609	-0.773182	0.439414	0.485797	No
novel0176	La	Eg	93.3178	14.2043	53.7611	2.71346	0.86558	3.13485	0.00171942	0.00356422	Up
novel0178	La	Eg	0	4.92871	2.46436	-2.38319	1.40704	-1.69377	0.0903099	0.122673	No
novel0179	La	Eg	10.0222	300.832	155.427	-4.8829	0.659256	-7.40668	1.3e-13	9.2e-13	Down
novel0181	La	Eg	549.201	392.512	470.857	0.4841	0.346836	1.39576	0.162786	0.2031	No
novel0182	La	Eg	19.3698	59.1415	39.2557	-1.642	0.60355	-2.72056	0.00651708	0.0114264	No
novel0183	La	Eg	10.2498	6.64833	8.44906	0.62019	0.73042	0.849086	0.395833	0.443779	No
novel0186	La	Eg	8.16406	2.61516	5.38961	1.67451	1.07532	1.55721	0.11942	0.154818	No
novel0187	La	Eg	71.521	28.909	50.215	1.30697	0.477874	2.73498	0.00623844	0.0110844	No
novel0188	La	Eg	1580.28	769.129	1174.7	1.03847	0.249013	4.17037	3.04e-05	8.65e-05	Up
novel0189	La	Eg	196.044	143.788	169.916	0.445281	0.431774	1.03128	0.302408	0.358209	No
novel0190	La	Eg	1404.72	1173.01	1288.87	0.259548	0.232865	1.11459	0.265028	0.317714	No
novel0191	La	Eg	1.824	13.4646	7.64431	-2.87499	1.24235	-2.31415	0.0206597	0.0322454	No
novel0192	La	Eg	21.6831	23.9277	22.8054	-0.163822	1.02495	-0.159834	0.873012	0.897826	No
novel0193	La	Eg	462062	34821.5	248442	3.73004	0.253671	14.7042	6.06e-49	3.44e-47	Up
novel0194	La	Eg	1066.93	491.209	779.069	1.11933	0.3709	3.01787	0.00254562	0.00506577	Up
novel0195	La	Eg	16.9882	101.001	58.9947	-2.56833	0.547148	-4.69403	2.68e-06	8.6e-06	Down
novel0196	La	Eg	17.4775	63.3754	40.4265	-1.88899	0.537444	-3.51477	0.000440135	0.00103653	Down
novel0197	La	Eg	48610.7	15793.5	32202.1	1.62194	0.332294	4.88104	1.06e-06	3.59e-06	Up
novel0198	La	Eg	0	5.19435	2.59718	-2.45903	1.5189	-1.61895	0.105458	0.138523	No
novel0199	La	Eg	13.7954	20.0504	16.9229	-0.5487	0.801845	-0.684296	0.493788	0.538432	No
novel0200	La	Eg	191.132	79.8442	135.488	1.25915	0.45782	2.75032	0.00595364	0.0107219	No
novel0202	La	Eg	123.641	59.4973	91.5693	1.06623	0.327223	3.2584	0.00112041	0.00241644	Up
novel0204	La	Eg	18.4139	150.409	84.4112	-3.01426	0.635516	-4.74302	2.11e-06	6.98e-06	Down
novel0205	La	Eg	15217.5	666.873	7942.2	4.51208	0.346715	13.0138	1.02e-38	3.69e-37	Up
novel0206	La	Eg	20.9889	2.86653	11.9277	2.8571	0.747615	3.82162	0.000132577	0.000344874	Up
novel0207	La	Eg	173.917	9.2418	91.5792	4.23639	0.51147	8.28277	1.2e-16	1.17e-15	Up
novel0208	La	Eg	0	66.6922	33.3461	-6.14461	1.22406	-5.01986	5.17e-07	1.79e-06	Down
novel0209	La	Eg	3.57971	20.573	12.0764	-2.58925	1.10075	-2.35226	0.0186597	0.0295879	No
novel0213	La	Eg	27.6932	3.0306	15.3619	3.17711	0.586366	5.41831	6.02e-08	2.52e-07	Up
novel0215	La	Eg	0	1.99382	0.996908	-1.08549	1.52779	-0.710497	0.477396	0.523426	No
novel0218	NA	NA	NA	NA	NA	NA	NA	NA	NA	NA	NA
novel0220	La	Eg	0	14.4143	7.20715	-3.93285	1.26649	-3.10532	0.00190075	0.00385969	Down
novel0221	La	Eg	0	23.0744	11.5372	-4.61342	1.29051	-3.57488	0.000350382	0.000845164	Down
novel0222	La	Eg	187.928	372.077	280.002	-0.985986	0.497864	-1.98043	0.0476548	0.0692212	No
novel0223	La	Eg	29377.5	1906.81	15642.1	3.94549	0.30768	12.8234	1.21e-37	3.8e-36	Up
novel0224	La	Eg	212293	38275.2	125284	2.47157	0.230124	10.7402	6.59e-27	1.01e-25	Up
novel0226	La	Eg	86.1699	121.263	103.716	-0.495838	0.646191	-0.767324	0.442889	0.486933	No
novel0227	La	Eg	3.05623	8.5483	5.80227	-1.341	1.13113	-1.18554	0.235803	0.285257	No
novel0228	La	Eg	1585.26	2.42081	793.839	9.36293	0.98165	9.53796	1.46e-21	1.76e-20	Up
novel0229	La	Eg	234.232	337.747	285.99	-0.527602	0.521258	-1.01217	0.311456	0.365663	No
novel0230	La	Eg	4861.97	721.16	2791.56	2.75315	0.379172	7.26094	3.84e-13	2.59e-12	Up
novel0231	La	Eg	30.7412	3888.94	1959.84	-6.9504	0.625938	-11.104	1.2e-28	2.17e-27	Down
novel0232	La	Eg	1554.72	2614.5	2084.61	-0.75023	0.285954	-2.62361	0.00870046	0.0148617	No
novel0233	La	Eg	93130.5	5174.97	49152.7	4.16962	0.259488	16.0686	4.23e-58	5.62e-56	Up
novel0237	La	Eg	97.3106	235.953	166.632	-1.27969	0.340055	-3.76319	0.000167757	0.000425269	Down
novel0238	La	Eg	2535.32	1311.17	1923.25	0.951352	0.375444	2.53394	0.0112789	0.0190212	No
novel0239	La	Eg	415.911	420.526	418.218	-0.0160457	0.472015	-0.0339941	0.972882	0.977795	No
novel0240	La	Eg	571.801	203.113	387.457	1.49263	0.277523	5.37842	7.51e-08	3.05e-07	Up
novel0241	La	Eg	15.3918	0.390795	7.89128	5.28051	0.892821	5.91442	3.33e-09	1.62e-08	Up
novel0243	La	Eg	191.565	12.226	101.895	3.96992	0.724059	5.48287	4.18e-08	1.77e-07	Up
novel0244	La	Eg	141.537	24.4858	83.0113	2.53141	0.41388	6.11629	9.58e-10	4.95e-09	Up
novel0245	La	Eg	2018.88	313.123	1166	2.68898	0.421936	6.37295	1.85e-10	9.97e-10	Up
novel0247	La	Eg	27.2038	37.3564	32.2801	-0.456977	0.528401	-0.86483	0.387132	0.436483	No
novel0248	La	Eg	183.993	180.813	182.403	0.0210349	0.335623	0.0626741	0.950026	0.964567	No
novel0250	La	Eg	3.57971	6.40848	4.99409	-0.899443	1.16718	-0.770615	0.440935	0.486128	No
novel0252	La	Eg	35645.2	9040.18	22342.7	1.97927	0.26446	7.48422	7.2e-14	5.4e-13	Up
novel0253	La	Eg	0	59.3175	29.6588	-5.97535	1.34511	-4.44229	8.9e-06	2.66e-05	Down
novel0256	La	Eg	60.0649	177.137	118.601	-1.54333	0.379794	-4.06359	4.83e-05	0.000133561	Down
novel0257	La	Eg	13.6361	46.0574	29.8467	-1.7576	0.643098	-2.73302	0.00627567	0.011101	No
novel0258	La	Eg	6043.28	15428.1	10735.7	-1.35212	0.358977	-3.76659	0.000165493	0.000422219	Down
novel0259	La	Eg	7.15942	2.38939	4.7744	1.53924	1.05328	1.46137	0.143913	0.181833	No
novel0260	La	Eg	3.57971	7.69096	5.63533	-1.1618	1.15724	-1.00394	0.315406	0.367052	No
novel0261	La	Eg	35.1403	86.9478	61.044	-1.2917	0.484846	-2.66414	0.00771846	0.0132985	No
novel0262	La	Eg	0	15.9308	7.9654	-4.0782	1.381	-2.95307	0.00314635	0.00613846	Down
novel0263	La	Eg	0	4.47426	2.23713	-2.24722	1.37956	-1.62894	0.103327	0.136625	No
novel0265	La	Eg	1.52812	18.306	9.91708	-3.31662	1.23497	-2.68558	0.00724046	0.0125291	No
novel0266	La	Eg	1.78985	21.6971	11.7435	-3.56197	1.24577	-2.85925	0.00424649	0.00797218	Down
novel0267	La	Eg	0	5.32989	2.66494	-2.49782	1.37987	-1.81018	0.0702673	0.0974438	No
novel0268	La	Eg	5.36956	13.1705	9.27003	-1.34814	1.05118	-1.28251	0.199666	0.246027	No
novel0269	La	Eg	1658.69	3485.03	2571.86	-1.07125	0.321499	-3.33204	0.000862132	0.00189574	Down
novel0270	La	Eg	14.2278	16.1233	15.1756	-0.230106	0.642533	-0.358123	0.720251	0.756359	No
novel0271	La	Eg	0	6.79156	3.39578	-2.84892	1.30667	-2.18028	0.0292365	0.0440762	No
novel0272	La	Eg	0	19.4664	9.73319	-4.36611	1.27843	-3.41522	0.000637316	0.00142501	Down
novel0273	La	Eg	3.61386	4.50176	4.05781	-0.396743	1.13861	-0.348446	0.727505	0.760355	No
novel0274	La	Eg	1.824	3.3379	2.58095	-0.864371	1.35447	-0.638161	0.523369	0.562975	No
novel0275	La	Eg	0	8.30631	4.15316	-3.14161	1.30454	-2.40822	0.0160306	0.0259874	No
novel0276	La	Eg	3.57971	8.59374	6.08673	-1.32533	1.17303	-1.12983	0.258546	0.310881	No
novel0277	La	Eg	21.9367	40.5663	31.2515	-0.878867	0.572283	-1.53572	0.124607	0.159465	No
novel0278	La	Eg	1.78985	23.8064	12.7981	-3.69778	1.25798	-2.93946	0.00328784	0.00629115	Down
novel0280	La	Eg	0	19.2622	9.6311	-4.35257	1.23772	-3.5166	0.000437105	0.00103552	Down
novel0281	La	Eg	0	4.15081	2.0754	-2.1415	1.36661	-1.56702	0.11711	0.152319	No
novel0282	La	Eg	5.10783	7.9015	6.50466	-0.625492	0.948441	-0.659495	0.509578	0.549626	No
novel0283	La	Eg	139.742	73.2247	106.483	0.937955	0.506611	1.85143	0.064108	0.0892961	No
novel0284	La	Eg	1116.45	141.803	629.129	2.97691	0.271227	10.9757	5e-28	8.29e-27	Up
novel0286	La	Eg	344.958	77.1265	211.042	2.16249	0.50077	4.31833	1.57e-05	4.6e-05	Up
novel0287	La	Eg	3.35212	20.9667	12.1594	-2.62288	1.10502	-2.3736	0.0176158	0.0281569	No
novel0289	La	Eg	0	10.9046	5.45228	-3.53034	1.25258	-2.81845	0.00482567	0.00897485	Down
novel0290	La	Eg	15.6877	60.4071	38.0474	-1.97386	0.553924	-3.56341	0.000366065	0.000877673	Down
novel0291	La	Eg	1.824	11.3523	6.58815	-2.62633	1.31773	-1.99307	0.0462543	0.0675261	No
novel0292	La	Eg	3.05623	28.2476	15.6519	-3.06354	1.10665	-2.7683	0.00563489	0.0103248	No
novel0294	La	Eg	0	9.07466	4.53733	-3.26726	1.32648	-2.4631	0.013774	0.0225599	No
novel0295	La	Eg	0	2.95377	1.47689	-1.64874	1.37341	-1.20047	0.229956	0.279032	No
novel0296	La	Eg	0	2.48515	1.24258	-1.39988	1.54572	-0.905651	0.365121	0.414011	No
novel0297	La	Eg	0	105.141	52.5704	-6.80105	1.20583	-5.64012	1.7e-08	7.6e-08	Down
novel0298	La	Eg	0	9.32989	4.66495	-3.30643	1.28163	-2.57986	0.00988413	0.0168115	No
novel0300	La	Eg	10.614	17.7838	14.1989	-0.780329	0.801852	-0.973158	0.330475	0.382352	No
novel0301	La	Eg	0	15.9586	7.97928	-4.07923	1.26202	-3.23231	0.00122792	0.00262749	Down
novel0303	La	Eg	0	3.31803	1.65901	-1.81387	1.34996	-1.34365	0.179062	0.222015	No
novel0304	La	Eg	1.52812	72.672	37.1	-5.30649	1.30779	-4.05759	4.96e-05	0.000136091	Down
novel0305	La	Eg	3.05623	286.332	144.694	-6.40347	1.09415	-5.85248	4.84e-09	2.29e-08	Down
novel0306	La	Eg	196.172	32.6252	114.399	2.5892	0.505469	5.12237	3.02e-07	1.07e-06	Up
novel0307	La	Eg	1628.71	34.7311	831.719	5.55209	0.267584	20.749	1.25e-95	2.49e-93	Up
novel0308	La	Eg	3567.57	2164.01	2865.79	0.721213	0.735977	0.97994	0.327116	0.379569	No
novel0309	La	Eg	891.635	37.3436	464.49	4.57836	0.412303	11.1044	1.19e-28	2.17e-27	Up
novel0310	La	Eg	4.58435	134.074	69.3294	-4.72699	0.910952	-5.18907	2.11e-07	7.94e-07	Down
novel0314	La	Eg	84.801	92.1478	88.4744	-0.123087	0.686161	-0.179385	0.857635	0.888903	No
novel0315	La	Eg	32673.4	17265.9	24969.7	0.920189	0.232145	3.96384	7.38e-05	0.000197304	No
novel0317	La	Eg	16.9882	79.2133	48.1008	-2.21933	0.643819	-3.44714	0.000566557	0.00131099	Down
novel0318	La	Eg	370.866	23.4801	197.173	3.97913	0.353385	11.26	2.07e-29	4.11e-28	Up
novel0320	La	Eg	9.76047	91.6305	50.6955	-3.17605	0.706799	-4.49357	7e-06	2.14e-05	Down
novel0321	La	Eg	72.3322	56.1886	64.2604	0.372464	0.385206	0.96692	0.333584	0.383718	No
novel0322	La	Eg	6.67009	342.743	174.706	-5.65492	0.772659	-7.31878	2.5e-13	1.72e-12	Down
novel0324	La	Eg	1.78985	4.9467	3.36828	-1.42956	1.29897	-1.10054	0.271099	0.324016	No
novel0327	La	Eg	12.4038	25.7438	19.0738	-1.08383	0.884917	-1.22478	0.220657	0.268567	No
novel0328	La	Eg	0	5.24358	2.62179	-2.47432	1.31134	-1.88687	0.0591777	0.0835203	No
novel0329	La	Eg	1.52812	20.0297	10.7789	-3.4456	1.25407	-2.74753	0.00600451	0.0107648	No
novel0330	La	Eg	1.78985	34.9437	18.3668	-4.24928	1.21965	-3.48403	0.000493929	0.00115638	Down
novel0331	La	Eg	3.35212	6.33725	4.84468	-0.897323	1.10378	-0.812956	0.416244	0.462751	No
novel0332	La	Eg	0	4.61368	2.30684	-2.29398	1.33814	-1.7143	0.0864744	0.117866	No
novel0334	La	Eg	6.3742	14.3126	10.3434	-1.0814	0.818365	-1.32142	0.186363	0.230349	No
novel0335	La	Eg	973.403	1021.25	997.329	-0.0690962	0.550872	-0.125431	0.900183	0.921009	No
novel0336	La	Eg	312.358	1136.92	724.639	-1.86318	0.613711	-3.03592	0.00239801	0.00479602	Down
novel0337	La	Eg	345.684	29.3736	187.529	3.55511	0.425263	8.3598	6.28e-17	6.25e-16	Up
novel0338	La	Eg	33.7715	6.68731	20.2294	2.34602	0.566719	4.13966	3.48e-05	9.82e-05	Up
novel0339	La	Eg	1.52812	124.205	62.8664	-6.07926	1.26173	-4.81821	1.45e-06	4.89e-06	Down
novel0340	La	Eg	0	6.07349	3.03675	-2.68754	1.39722	-1.92349	0.0544189	0.0776299	No
novel0342	La	Eg	3.31797	11.9973	7.65763	-1.81718	1.09866	-1.65399	0.0981287	0.13099	No
novel0343	La	Eg	66.4391	85.8643	76.1517	-0.357818	0.508367	-0.703857	0.481522	0.526499	No
novel0345	La	Eg	32.2207	1515.03	773.627	-5.55226	0.565834	-9.81253	9.94e-23	1.24e-21	Down
novel0346	La	Eg	483.166	91.3641	287.265	2.40195	0.206388	11.6381	2.64e-31	6.18e-30	Up
novel0347	La	Eg	1155.62	230.498	693.06	2.32547	0.213965	10.8685	1.63e-27	2.59e-26	Up
novel0348	La	Eg	1769.1	511.355	1140.23	1.79043	0.278984	6.41768	1.38e-10	7.54e-10	Up
novel0349	La	Eg	27378.7	1874	14626.4	3.86881	0.252566	15.318	5.8e-53	4.62e-51	Up
novel0352	La	Eg	0	356.123	178.062	-8.56097	1.25124	-6.842	7.81e-12	4.71e-11	Down
novel0353	La	Eg	0	3.64334	1.82167	-1.95306	1.37073	-1.42483	0.154205	0.193608	No
novel0355	La	Eg	0	5.73495	2.86748	-2.60261	1.30622	-1.99248	0.0463182	0.0675261	No
novel0356	La	Eg	0	42.8985	21.4493	-5.50687	1.25554	-4.38607	1.15e-05	3.4e-05	Down
novel0357	La	Eg	1.52812	431.7	216.614	-7.8768	1.22124	-6.44986	1.12e-10	6.28e-10	Down
novel0358	La	Eg	1.824	181.492	91.6581	-6.62677	1.20364	-5.50562	3.68e-08	1.57e-07	Down
novel0359	La	Eg	8.82412	824.258	416.541	-6.58211	0.854988	-7.69848	1.38e-14	1.07e-13	Down
novel0360	La	Eg	0	32.1152	16.0576	-5.0892	1.23378	-4.12489	3.71e-05	0.00010396	Down
novel0361	La	Eg	1.824	42.9012	22.3626	-4.54529	1.22025	-3.72489	0.000195399	0.000486054	Down
novel0362	La	Eg	0	72.6526	36.3263	-6.26815	1.21991	-5.13822	2.77e-07	1e-06	Down
novel0363	La	Eg	1.78985	14.432	8.11095	-2.97567	1.32196	-2.25094	0.0243891	0.0376235	No
novel0364	La	Eg	31.5264	1.6903	16.6084	4.23192	0.583029	7.25851	3.91e-13	2.6e-12	Up
novel0365	La	Eg	2044.36	161.962	1103.16	3.65766	0.248286	14.7316	4.04e-49	2.68e-47	Up
novel0366	La	Eg	12011	1814.45	6912.71	2.72672	0.222457	12.2573	1.53e-34	3.82e-33	Up
novel0370	La	Eg	407.5	236.356	321.928	0.78678	0.254139	3.09586	0.00196242	0.00396468	No
novel0372	La	Eg	387.075	633.686	510.381	-0.708031	0.295357	-2.3972	0.0165208	0.0265132	No
novel0373	La	Eg	1.824	8.67454	5.24927	-2.23999	1.44391	-1.55134	0.12082	0.155698	No
novel0374	La	Eg	2359.17	940.626	1649.9	1.32672	0.171638	7.72977	1.08e-14	8.58e-14	Up
novel0375	La	Eg	3.05623	1609.17	806.113	-8.90263	1.15971	-7.67659	1.63e-14	1.25e-13	Down
novel0376	La	Eg	21.6408	406.389	214.015	-4.2128	0.637216	-6.61126	3.81e-11	2.2e-10	Down
novel0377	La	Eg	16.6923	2425.05	1220.87	-7.16278	0.627955	-11.4065	3.88e-30	8.58e-29	Down
novel0378	La	Eg	0	12.351	6.1755	-3.7114	1.26061	-2.94413	0.0032386	0.0062571	Down
novel0379	La	Eg	33.8316	11225	5629.41	-8.34919	0.740823	-11.2702	1.84e-29	3.86e-28	Down
novel0380	La	Eg	653.325	11.4329	332.379	5.83628	0.582975	10.0112	1.36e-23	1.87e-22	Up
novel0382	La	Eg	10.614	6.13345	8.37371	0.76094	0.88362	0.861162	0.389149	0.437518	No
novel0383	La	Eg	136.099	84.0852	110.092	0.694575	0.447799	1.55109	0.120881	0.155698	No
novel0384	La	Eg	0	6.5934	3.2967	-2.80391	1.28332	-2.18489	0.0288967	0.0438965	No
novel0385	La	Eg	0	7.04391	3.52195	-2.90184	1.27035	-2.28429	0.0223547	0.0347545	No
novel0386	La	Eg	0	8.93258	4.46629	-3.24232	1.29091	-2.51165	0.012017	0.0199282	No
novel0387	La	Eg	0	77.7172	38.8586	-6.3645	1.22836	-5.18129	2.2e-07	8.2e-07	Down
novel0388	La	Eg	0	16.8661	8.43307	-4.16059	1.23225	-3.37643	0.000734339	0.00163278	Down
novel0389	La	Eg	1.824	28.4747	15.1493	-3.95439	1.2724	-3.10782	0.00188471	0.00384675	Down
novel0390	La	Eg	0	6.35341	3.1767	-2.75175	1.29636	-2.12267	0.0337818	0.0503564	No
novel0393	La	Eg	0	5.22845	2.61423	-2.46814	1.32029	-1.8694	0.0615677	0.0865863	No
novel0395	La	Eg	0	9.52851	4.76426	-3.33436	1.44009	-2.31538	0.020592	0.0322454	No
novel0396	La	Eg	0	12.0219	6.01097	-3.67128	1.2462	-2.94598	0.00321933	0.0062502	Down
novel0402	La	Eg	19.1081	55.7727	37.4404	-1.56658	0.566141	-2.76713	0.00565529	0.0103248	No
novel0403	La	Eg	166.2	0.211536	83.2056	9.70444	0.929508	10.4404	1.62e-25	2.39e-24	Up
novel0405	La	Eg	8.45994	6.40934	7.43464	0.403527	1.28395	0.314286	0.753304	0.782807	No
novel0406	La	Eg	23521.5	2066.03	12793.8	3.50903	0.432265	8.11778	4.75e-16	4.29e-15	Up
novel0407	La	Eg	5972.36	2551.17	4261.77	1.22716	0.137468	8.92685	4.38e-19	4.71e-18	Up
novel0408	La	Eg	803.623	604.922	704.273	0.410929	0.202606	2.02821	0.0425385	0.0624735	No
novel0409	La	Eg	166.367	30.6535	98.5103	2.43888	0.551529	4.42203	9.78e-06	2.9e-05	Up
novel0410	La	Eg	34.6933	16.8035	25.7484	1.03637	0.70256	1.47513	0.140177	0.178244	No
novel0412	La	Eg	32.2434	2071.85	1052.05	-6.00209	0.468126	-12.8215	1.24e-37	3.8e-36	Down
novel0413	La	Eg	693.592	176.128	434.86	1.97722	0.383367	5.15751	2.5e-07	9.22e-07	Up
novel0414	La	Eg	318.635	1382.59	850.612	-2.11759	0.307399	-6.88876	5.63e-12	3.45e-11	Down
novel0415	La	Eg	20.5337	474.242	247.388	-4.53474	0.51545	-8.79763	1.4e-18	1.43e-17	Down
novel0418	La	Eg	19.4526	400.081	209.767	-4.31363	0.580267	-7.43387	1.05e-13	7.63e-13	Down
novel0420	La	Eg	0	5.09749	2.54874	-2.43413	1.31503	-1.85101	0.0641676	0.0892961	No
novel0421	La	Eg	23.8859	15.8492	19.8675	0.589106	0.515061	1.14376	0.252723	0.304799	No
novel0425	La	Eg	1873.87	85.5631	979.715	4.45278	0.632968	7.03476	2e-12	1.28e-11	Up
novel0426	La	Eg	12558.9	874.428	6716.68	3.84423	0.622645	6.17403	6.66e-10	3.49e-09	Up
novel0427	La	Eg	0	7.12928	3.56464	-2.9176	1.35371	-2.15527	0.0311406	0.0467697	No
novel0428	La	Eg	0	41.2085	20.6043	-5.44997	1.22613	-4.44485	8.8e-06	2.65e-05	Down
novel0431	La	Eg	0	23.7384	11.8692	-4.65352	1.23754	-3.76029	0.000169718	0.000427517	Down
novel0432	La	Eg	0	44.9802	22.4901	-5.57599	1.21148	-4.60262	4.17e-06	1.32e-05	Down
novel0433	La	Eg	0	14.9568	7.47841	-3.98601	1.25412	-3.17834	0.00148123	0.0031358	Down
novel0434	La	Eg	0	4.46869	2.23435	-2.24058	1.38176	-1.62154	0.104902	0.138249	No
novel0435	La	Eg	10.8074	94.1024	52.4549	-3.19051	0.675883	-4.7205	2.35e-06	7.67e-06	Down
novel0436	La	Eg	0	16.4021	8.20106	-4.12235	1.25793	-3.2771	0.00104881	0.00229355	Down
novel0437	La	Eg	636.735	5.47975	321.107	6.86335	0.503253	13.638	2.38e-42	1.05e-40	Up
novel0438	La	Eg	41.2951	79.202	60.2486	-0.946721	0.524388	-1.80538	0.0710151	0.0981389	No
novel0441	La	Eg	20.3744	4.44962	12.412	2.1943	0.602389	3.64267	0.000269827	0.000658842	Up
novel0442	La	Eg	36.6261	4024.83	2030.73	-6.75651	0.826448	-8.17536	2.95e-16	2.8e-15	Down
novel0443	La	Eg	10.5457	16.1024	13.3241	-0.649898	0.701845	-0.925985	0.354454	0.404219	No
novel0444	La	Eg	1061.65	24.3227	542.984	5.44853	0.950422	5.73275	9.88e-09	4.52e-08	Up
novel0446	La	Eg	8.49409	3.42899	5.96154	1.311	0.78757	1.66461	0.0959901	0.129068	No
novel0448	La	Eg	85330.8	28016.3	56673.6	1.60679	0.303831	5.28846	1.23e-07	4.77e-07	Up
novel0449	La	Eg	462.137	219.654	340.896	1.07087	0.261647	4.09281	4.26e-05	0.000118615	Up
novel0450	La	Eg	232.806	72.5637	152.685	1.68182	0.561249	2.99656	0.00273045	0.0053533	Up
novel0452	La	Eg	9553.54	2648.51	6101.03	1.85085	0.520955	3.5528	0.00038115	0.000908369	Up
novel0453	La	Eg	25.2774	30.9547	28.1161	-0.284546	0.633829	-0.448931	0.653481	0.693561	No
novel0454	La	Eg	98.4827	125.473	111.978	-0.35887	0.342659	-1.04731	0.294957	0.350426	No
novel0455	La	Eg	849.292	1688.58	1268.94	-0.991344	0.219486	-4.51666	6.28e-06	1.95e-05	No
novel0457	La	Eg	6.70423	521.276	263.99	-6.26011	0.794841	-7.87593	3.38e-15	2.8e-14	Down
novel0458	La	Eg	6.40835	406.472	206.44	-5.91948	0.920516	-6.43061	1.27e-10	7.03e-10	Down
novel0459	La	Eg	0	91.383	45.6915	-6.59823	1.2289	-5.3692	7.91e-08	3.18e-07	Down
novel0461	La	Eg	0	310.775	155.388	-8.36441	1.28599	-6.50426	7.81e-11	4.44e-10	Down
novel0462	La	Eg	0	27.9222	13.9611	-4.88723	1.35631	-3.60332	0.000314182	0.000762467	Down
novel0463	La	Eg	0	59.7088	29.8544	-5.9842	1.26912	-4.71523	2.41e-06	7.81e-06	Down
novel0464	La	Eg	6.70423	521.15	263.927	-6.25976	0.794796	-7.87593	3.38e-15	2.8e-14	Down
novel0466	La	Eg	1.52812	196.99	99.2591	-6.74513	1.29971	-5.18973	2.11e-07	7.94e-07	Down
novel0469	La	Eg	72.2152	13.5242	42.8697	2.40769	0.403728	5.96363	2.47e-09	1.26e-08	Up
novel0470	La	Eg	12.8167	1704.15	858.483	-6.99414	0.7076	-9.88432	4.87e-23	6.25e-22	Down
novel0471	La	Eg	12.8167	1707.11	859.964	-6.99667	0.707764	-9.88559	4.81e-23	6.25e-22	Down
novel0472	La	Eg	33.9422	2720.75	1377.35	-6.3231	0.710269	-8.90241	5.46e-19	5.72e-18	Down
novel0473	La	Eg	0	13.1031	6.55156	-3.79648	1.49295	-2.54293	0.0109926	0.0186172	No
novel0474	La	Eg	22.4602	202.303	112.382	-3.17923	0.7992	-3.97802	6.95e-05	0.000188148	Down
novel0475	La	Eg	7.90232	292.54	150.221	-5.13442	0.886216	-5.79364	6.89e-09	3.19e-08	Down
novel0476	La	Eg	100.196	2270.19	1185.19	-4.50107	0.55398	-8.12498	4.47e-16	4.14e-15	Down
novel0477	La	Eg	1.78985	28.7521	15.271	-3.96857	1.34953	-2.9407	0.00327473	0.00629115	Down
novel0478	La	Eg	0	18.9576	9.47879	-4.32928	1.36688	-3.16727	0.00153879	0.00320649	Down
novel0479	La	Eg	4.88023	18.9829	11.9316	-1.91931	1.25787	-1.52584	0.127049	0.162069	No
novel0480	La	Eg	0	152.351	76.1757	-7.33606	1.37978	-5.31682	1.06e-07	4.16e-07	Down
novel0481	La	Eg	0	17.9434	8.97172	-4.2502	1.46175	-2.90761	0.00364205	0.00690255	Down
novel0483	La	Eg	0	37.3932	18.6966	-5.30955	1.4057	-3.77717	0.000158621	0.000407297	Down
novel0484	La	Eg	8.72168	358.312	183.517	-5.37989	0.997454	-5.39362	6.91e-08	2.83e-07	Down
novel0487	La	Eg	0	92.7877	46.3938	-6.62074	1.32124	-5.01101	5.41e-07	1.86e-06	Down
novel0490	La	Eg	1.78985	55.1923	28.4911	-4.90944	1.42804	-3.43788	0.000586291	0.00133497	Down
novel0491	La	Eg	0	70.1668	35.0834	-6.21761	1.35394	-4.59225	4.38e-06	1.37e-05	Down
novel0492	La	Eg	0	7.61488	3.80744	-3.01354	1.40264	-2.14847	0.031676	0.047395	No
novel0496	La	Eg	22.7561	331.006	176.881	-3.87925	0.757088	-5.12391	2.99e-07	1.07e-06	Down
novel0501	La	Eg	0	13.3213	6.66065	-3.82038	1.39169	-2.74515	0.00604837	0.0107949	No
novel0502	La	Eg	0	39.0809	19.5405	-5.37308	1.46363	-3.67107	0.000241533	0.000597082	Down
novel0503	La	Eg	1.824	8.52547	5.17473	-2.21449	1.51301	-1.46364	0.143293	0.181627	No
novel0508	La	Eg	5.14197	337.274	171.208	-6.04268	1.01619	-5.94642	2.74e-09	1.36e-08	Down
novel0509	La	Eg	7.90232	917.656	462.779	-6.79258	0.974722	-6.96873	3.2e-12	2.02e-11	Down
novel0510	La	Eg	0	541.699	270.849	-9.16616	1.3414	-6.83327	8.3e-12	4.93e-11	Down
novel0511	La	Eg	15.8729	1479.88	747.874	-6.50288	0.937971	-6.93293	4.12e-12	2.56e-11	Down
novel0512	La	Eg	0	8.81669	4.40834	-3.22487	1.39317	-2.31477	0.0206257	0.0322454	No
novel0513	La	Eg	0	6.33817	3.16908	-2.74825	1.48368	-1.85232	0.0639804	0.0892961	No
novel0514	La	Eg	3.648	108.869	56.2587	-4.97697	1.24692	-3.99142	6.57e-05	0.000179044	Down
novel0515	La	Eg	0	13.1165	6.55823	-3.79777	1.3936	-2.72516	0.00642707	0.0113185	No
novel0516	La	Eg	26.8656	8757.21	4392.04	-8.31835	0.886445	-9.38394	6.36e-21	7.44e-20	Down
novel0517	La	Eg	33.8803	10478.1	5255.97	-8.25047	1.11732	-7.38414	1.53e-13	1.07e-12	Down
novel0519	La	Eg	1.52812	14.0688	7.79845	-2.93719	1.33207	-2.20499	0.0274548	0.042027	No
novel0521	La	Eg	0	93.2948	46.6474	-6.62862	1.24201	-5.337	9.45e-08	3.76e-07	Down
novel0522	La	Eg	1.52812	2179.82	1090.67	-10.213	1.30352	-7.83497	4.69e-15	3.81e-14	Down
novel0527	La	Eg	4.58435	493.491	249.038	-6.61758	0.980957	-6.74604	1.52e-11	8.89e-11	Down
novel0528	La	Eg	1.824	24.776	13.3	-3.7539	1.24827	-3.00728	0.00263595	0.00519361	Down
novel0529	La	Eg	0	142.581	71.2904	-7.24022	1.22366	-5.91685	3.28e-09	1.61e-08	Down
novel0531	La	Eg	0	103.078	51.5389	-6.77207	1.25207	-5.4087	6.35e-08	2.63e-07	Down
novel0534	La	Eg	23.3965	1292.88	658.139	-5.76907	0.523017	-11.0304	2.73e-28	4.72e-27	Down
novel0535	La	Eg	1.52812	89.4437	45.4859	-5.60549	1.31366	-4.26707	1.98e-05	5.71e-05	Down
novel0536	La	Eg	0	125.136	62.5678	-7.05188	1.26253	-5.58551	2.33e-08	1.03e-07	Down
novel0537	La	Eg	8.23235	443.936	226.084	-5.71392	0.790336	-7.22974	4.84e-13	3.16e-12	Down
novel0538	La	Eg	0	29.7244	14.8622	-4.97729	1.30371	-3.81778	0.000134659	0.000348014	Down
novel0539	La	Eg	1.824	34.4885	18.1563	-4.23009	1.22807	-3.44449	0.000572137	0.00131625	Down
novel0540	La	Eg	3.57971	35.7167	19.6482	-3.38626	1.06862	-3.16883	0.00153056	0.00320649	Down
novel0541	La	Eg	3.57971	3.49736	3.53853	-0.0210737	1.20378	-0.0175063	0.986033	0.986033	No
novel0542	La	Eg	0	127.297	63.6487	-7.07707	1.21031	-5.8473	5e-09	2.34e-08	Down
novel0543	La	Eg	9.69217	26.6932	18.1927	-1.39802	0.710987	-1.96631	0.0492634	0.0712975	No
novel0544	La	Eg	3.35212	12.9402	8.14614	-1.92537	1.097	-1.75512	0.0792387	0.109125	No
novel0545	La	Eg	1.824	4.35859	3.09129	-1.24482	1.40864	-0.883705	0.376855	0.426103	No
novel0546	La	Eg	918.026	1620.95	1269.49	-0.820396	0.305036	-2.68951	0.00715576	0.0124367	No
novel0548	La	Eg	3.61386	19.0475	11.3307	-2.4652	1.26008	-1.95639	0.050419	0.0727057	No
novel0549	La	Eg	137661	24597.2	81128.9	2.48455	0.469269	5.29451	1.19e-07	4.66e-07	Up
novel0550	La	Eg	98.9297	155.018	126.974	-0.648252	0.668631	-0.969522	0.332285	0.383331	No
novel0551	La	Eg	162.87	3915.4	2039.13	-4.5851	0.289647	-15.8299	1.93e-56	1.92e-54	Down
novel0554	La	Eg	0	4.44294	2.22147	-2.23846	1.35448	-1.65263	0.0984071	0.13099	No
novel0560	La	Eg	0	10.7167	5.35837	-3.50525	1.26224	-2.77701	0.00548622	0.0101089	No
novel0561	La	Eg	2212.7	182.338	1197.52	3.60079	0.293752	12.2579	1.52e-34	3.82e-33	Up
novel0563	La	Eg	0	3.59402	1.79701	-1.9329	1.34955	-1.43225	0.152071	0.191532	No
novel0564	La	Eg	0	8.49709	4.24855	-3.17222	1.26213	-2.5134	0.0119574	0.0199123	No
novel0566	La	Eg	15.7218	4.90393	10.3129	1.65224	0.674236	2.45053	0.0142645	0.0232676	No

## Sheet: PP_vs_La
miRNA_ID	sampleA	sampleB	baseMeanA	baseMeanB	baseMean	log2FoldChange	lfcSE	stat	pvalue	padj	Dif
novel0001	PP	La	1.76906	3.11659	2.44282	-0.946055	1.38847	-0.681367	0.495639	0.636837	No
novel0005	PP	La	3.04272	6.28223	4.66248	-1.11703	1.05901	-1.05478	0.291526	0.443536	No
novel0007	PP	La	16.2374	14.2559	15.2467	0.20175	0.591837	0.340888	0.733188	0.844157	No
novel0008	NA	NA	NA	NA	NA	NA	NA	NA	NA	NA	NA
novel0009	NA	NA	NA	NA	NA	NA	NA	NA	NA	NA	NA
novel0010	PP	La	18.1089	16.2124	17.1607	0.130809	0.587291	0.222732	0.823744	0.889098	No
novel0011	PP	La	1.17714	0.485086	0.831115	1.41253	2.65681	0.531664	0.594959	1	No
novel0012	PP	La	3.97441	4.10566	4.04004	-0.000279058	1.17235	-0.000238032	0.99981	0.99981	No
novel0014	PP	La	1.8686	2.85021	2.35941	-0.571357	1.52686	-0.374205	0.708252	0.819879	No
novel0016	PP	La	11.8042	10.9886	11.3964	0.112977	0.774195	0.145929	0.883978	0.932115	No
novel0018	PP	La	21.1255	0	10.5628	6.45801	1.35597	4.76267	1.91e-06	1.76e-05	Up
novel0019	NA	NA	NA	NA	NA	NA	NA	NA	NA	NA	NA
novel0020	PP	La	23.2695	59.0567	41.1631	-1.3894	0.452315	-3.07176	0.00212799	0.00839373	Down
novel0022	PP	La	38.052	23.2587	30.6554	0.69071	0.533897	1.29372	0.195764	0.313516	No
novel0023	PP	La	4.49749	2.20672	3.3521	1.00704	1.28509	0.783631	0.433257	0.593022	No
novel0024	PP	La	17.5335	78.308	47.9208	-2.12807	0.462581	-4.60042	4.22e-06	3.1e-05	Down
novel0025	PP	La	1.14497	1.3459	1.24544	-0.0925757	2.37762	-0.0389362	0.968941	1	No
novel0026	NA	NA	NA	NA	NA	NA	NA	NA	NA	NA	NA
novel0028	PP	La	14.3036	4.93494	9.61928	1.47026	0.921945	1.59473	0.110772	0.222589	No
novel0029	PP	La	0.508876	3.74118	2.12503	-2.53591	1.86973	-1.3563	0.175003	0.288958	No
novel0031	PP	La	1.36871	1.83099	1.59985	-0.347227	1.89282	-0.183444	0.85445	1	No
novel0032	NA	NA	NA	NA	NA	NA	NA	NA	NA	NA	NA
novel0033	NA	NA	NA	NA	NA	NA	NA	NA	NA	NA	NA
novel0038	NA	NA	NA	NA	NA	NA	NA	NA	NA	NA	NA
novel0039	PP	La	7.73635	2.66165	5.199	1.58731	1.16447	1.36312	0.172845	0.28801	No
novel0040	PP	La	27.5544	58.5401	43.0472	-1.1332	0.514337	-2.20323	0.0275782	0.0743565	No
novel0041	NA	NA	NA	NA	NA	NA	NA	NA	NA	NA	NA
novel0043	NA	NA	NA	NA	NA	NA	NA	NA	NA	NA	NA
novel0044	PP	La	2.08784	3.56027	2.82406	-0.848181	1.79663	-0.472094	0.636859	0.764618	No
novel0045	PP	La	2.37747	0.860817	1.61915	1.49594	1.80335	0.829534	0.406803	1	No
novel0046	NA	NA	NA	NA	NA	NA	NA	NA	NA	NA	NA
novel0048	PP	La	2.06016	0	1.03008	3.07594	2.34837	1.30982	0.190256	1	No
novel0050	PP	La	0.57322	1.3459	0.959562	-1.23681	2.60535	-0.474717	0.634989	1	No
novel0051	PP	La	9.06537	1.83099	5.44818	2.36259	1.18428	1.99496	0.0460471	0.10966	No
novel0053	PP	La	1.04992	0.860817	0.955371	0.400132	2.27329	0.176015	0.860282	1	No
novel0056	PP	La	2.0235	2.39528	2.20939	-0.258984	1.61256	-0.160604	0.872405	0.924489	No
novel0058	NA	NA	NA	NA	NA	NA	NA	NA	NA	NA	NA
novel0059	PP	La	16.1603	8.00387	12.0821	1.04161	0.685727	1.51899	0.128765	0.247089	No
novel0060	PP	La	1.10528	5.6864	3.39584	-2.64374	1.51898	-1.74047	0.0817762	0.176009	No
novel0061	PP	La	3.9931	2.14642	3.06976	0.84059	1.24662	0.674296	0.500123	0.636837	No
novel0062	PP	La	1.64633	0.90987	1.2781	0.82787	2.06797	0.40033	0.688913	1	No
novel0063	PP	La	3.58377	2.14642	2.86509	0.695829	1.26755	0.548954	0.583037	0.70964	No
novel0064	PP	La	3.34281	0.375731	1.85927	2.84538	2.15334	1.32138	0.186375	1	No
novel0065	PP	La	12.046	1.80084	6.9234	2.78775	1.10423	2.52461	0.0115825	0.0404439	No
novel0067	NA	NA	NA	NA	NA	NA	NA	NA	NA	NA	NA
novel0068	PP	La	2.29141	1.72163	2.00652	0.470704	1.72677	0.272592	0.785167	0.875605	No
novel0069	PP	La	1855.54	2442.75	2149.14	-0.397613	0.284738	-1.39642	0.16259	0.281557	No
novel0070	NA	NA	NA	NA	NA	NA	NA	NA	NA	NA	NA
novel0071	NA	NA	NA	NA	NA	NA	NA	NA	NA	NA	NA
novel0072	NA	NA	NA	NA	NA	NA	NA	NA	NA	NA	NA
novel0073	PP	La	1.0776	0.830666	0.954135	0.345989	2.06812	0.167296	0.867137	1	No
novel0074	NA	NA	NA	NA	NA	NA	NA	NA	NA	NA	NA
novel0075	NA	NA	NA	NA	NA	NA	NA	NA	NA	NA	NA
novel0080	PP	La	5.59755	1.3648	3.48118	2.0824	1.5763	1.32107	0.186479	0.303206	No
novel0082	PP	La	0.536556	1.66133	1.09894	-1.85481	2.20028	-0.842985	0.399237	1	No
novel0086	NA	NA	NA	NA	NA	NA	NA	NA	NA	NA	NA
novel0089	PP	La	6.20367	2.06721	4.13544	1.49948	1.22028	1.2288	0.219145	0.341731	No
novel0096	NA	NA	NA	NA	NA	NA	NA	NA	NA	NA	NA
novel0098	NA	NA	NA	NA	NA	NA	NA	NA	NA	NA	NA
novel0099	PP	La	5.23762	1.12719	3.1824	2.12869	1.49008	1.42858	0.153125	0.269551	No
novel0100	PP	La	4.62324	3.68088	4.15206	0.37053	1.20158	0.30837	0.757801	0.85403	No
novel0101	NA	NA	NA	NA	NA	NA	NA	NA	NA	NA	NA
novel0103	PP	La	12.37	11.1632	11.7666	0.19195	0.840975	0.228248	0.819454	0.889098	No
novel0106	PP	La	1122.48	859.269	990.874	0.387078	0.313937	1.23298	0.217582	0.341731	No
novel0107	PP	La	954.177	624.463	789.32	0.613526	0.260322	2.35679	0.0184335	0.0545324	No
novel0108	PP	La	1.27366	9.44649	5.36007	-2.93966	1.18904	-2.47231	0.0134243	0.045387	No
novel0109	PP	La	75.9784	70.7729	73.3756	0.0889464	0.405756	0.219212	0.826485	0.889098	No
novel0110	PP	La	469.138	380.967	425.052	0.304476	0.345507	0.881244	0.378186	0.544281	No
novel0112	PP	La	2128.69	2672.79	2400.74	-0.328071	0.40118	-0.817764	0.413492	0.575646	No
novel0116	NA	NA	NA	NA	NA	NA	NA	NA	NA	NA	NA
novel0117	PP	La	79137.8	116212	97675	-0.554306	0.423208	-1.30977	0.190273	0.307031	No
novel0118	NA	NA	NA	NA	NA	NA	NA	NA	NA	NA	NA
novel0119	PP	La	601.756	373.387	487.571	0.685709	0.353225	1.94128	0.0522241	0.118338	No
novel0120	NA	NA	NA	NA	NA	NA	NA	NA	NA	NA	NA
novel0121	NA	NA	NA	NA	NA	NA	NA	NA	NA	NA	NA
novel0122	NA	NA	NA	NA	NA	NA	NA	NA	NA	NA	NA
novel0123	PP	La	3.8734	3.49232	3.68286	0.20919	1.10089	0.190019	0.849294	0.909043	No
novel0125	PP	La	0.954878	1.84989	1.40238	-0.864147	1.98119	-0.436177	0.662709	1	No
novel0126	NA	NA	NA	NA	NA	NA	NA	NA	NA	NA	NA
novel0127	NA	NA	NA	NA	NA	NA	NA	NA	NA	NA	NA
novel0128	PP	La	1.30436	0.485086	0.894724	1.55925	2.60865	0.597723	0.550025	1	No
novel0129	PP	La	8.51755	3.08644	5.80199	1.48606	1.02059	1.45608	0.14537	0.26093	No
novel0130	PP	La	67.0443	10.6641	38.8542	2.64535	0.513665	5.14996	2.61e-07	3.08e-06	Up
novel0131	PP	La	2629.98	1803.34	2216.66	0.54498	0.362074	1.50516	0.132282	0.248983	No
novel0133	PP	La	68.3718	11.1191	39.7454	2.61483	0.504475	5.18327	2.18e-07	2.9e-06	Up
novel0134	PP	La	49.3835	14.3941	31.8888	1.79597	0.516964	3.47408	0.000512613	0.00237362	Up
novel0136	PP	La	144.819	70.1182	107.469	1.0516	0.506758	2.07515	0.0379728	0.0974484	No
novel0137	PP	La	64152.3	155262	109707	-1.2751	0.290881	-4.38357	1.17e-05	7.54e-05	Down
novel0138	PP	La	47.05	62.8784	54.9642	-0.443721	0.521953	-0.850116	0.395261	0.56127	No
novel0139	PP	La	244.439	256.449	250.444	-0.0724977	0.28873	-0.251092	0.801743	0.889098	No
novel0140	PP	La	0.823166	0.485086	0.654126	0.748925	2.59001	0.289159	0.772459	1	No
novel0141	PP	La	74757.6	57776.2	66266.9	0.371755	0.215347	1.72631	0.0842922	0.179542	No
novel0142	PP	La	1.48694	0.970172	1.22856	0.636257	2.10299	0.302549	0.762234	1	No
novel0143	PP	La	760.642	205.126	482.884	1.88932	0.400558	4.71673	2.4e-06	2.04e-05	Up
novel0144	PP	La	24.9479	0	12.474	6.67485	1.49291	4.47104	7.78e-06	5.18e-05	Up
novel0145	PP	La	2.16419	3.38297	2.77358	-0.569594	1.34316	-0.42407	0.671514	0.790235	No
novel0146	PP	La	1.81324	1.69148	1.75236	0.221094	1.73	0.1278	0.898307	1	No
novel0147	PP	La	557.514	650.95	604.232	-0.222318	0.325225	-0.683583	0.494238	0.636837	No
novel0148	PP	La	1502.41	2880.81	2191.61	-0.939051	0.271823	-3.45464	0.000551035	0.00249724	No
novel0149	PP	La	112.412	60.5619	86.4871	0.892063	0.585831	1.52273	0.127826	0.247089	No
novel0150	PP	La	3.84123	0.970172	2.4057	2.1055	1.71588	1.22706	0.219799	0.341731	No
novel0151	PP	La	6.26133	5.79576	6.02854	0.121387	0.95219	0.127482	0.898559	0.933625	No
novel0152	PP	La	403.701	570.092	486.896	-0.49602	0.25513	-1.94418	0.0518735	0.118338	No
novel0153	PP	La	4.00062	0.751462	2.37604	2.32727	1.70321	1.3664	0.171813	0.28801	No
novel0154	PP	La	0.950385	0.751462	0.850924	0.231906	2.34904	0.098724	0.921357	1	No
novel0155	NA	NA	NA	NA	NA	NA	NA	NA	NA	NA	NA
novel0156	PP	La	30.9002	14.6128	22.7565	1.05935	0.713754	1.48419	0.137759	0.250792	No
novel0157	PP	La	0.663775	0.751462	0.707619	-0.264322	2.80403	-0.0942651	0.924899	1	No
novel0160	PP	La	166.224	46.0324	106.128	1.84951	0.358488	5.15921	2.48e-07	3.08e-06	Up
novel0161	PP	La	126.378	53.3374	89.8575	1.23645	0.522652	2.36572	0.0179951	0.0539853	No
novel0164	NA	NA	NA	NA	NA	NA	NA	NA	NA	NA	NA
novel0165	PP	La	33.3758	88.0706	60.7232	-1.39768	0.352581	-3.96413	7.37e-05	0.000412901	Down
novel0166	PP	La	3.65416	0	1.82708	3.97035	2.09668	1.89363	0.058274	1	No
novel0167	PP	La	5.66345	4.08676	4.87511	0.554676	1.26537	0.438352	0.661131	0.785497	No
novel0168	PP	La	5.05201	44.821	24.9365	-3.1103	0.574167	-5.41706	6.06e-08	1.08e-06	Down
novel0170	NA	NA	NA	NA	NA	NA	NA	NA	NA	NA	NA
novel0171	PP	La	1.65082	0	0.825412	2.77321	2.54425	1.08999	0.275718	1	No
novel0172	PP	La	4.16523	2.5712	3.36822	0.645094	1.61368	0.399767	0.689328	0.802333	No
novel0173	PP	La	22.328	21.3297	21.8289	0.0363254	0.53924	0.067364	0.946292	0.964403	No
novel0174	PP	La	267.846	106.999	187.423	1.31747	0.347064	3.79605	0.000147018	0.00074559	Up
novel0175	PP	La	3917.78	5023.73	4470.75	-0.358778	0.229513	-1.56321	0.118003	0.230593	No
novel0176	PP	La	15.7166	24.7127	20.2147	-0.639697	0.882947	-0.724502	0.468757	0.612548	No
novel0178	NA	NA	NA	NA	NA	NA	NA	NA	NA	NA	NA
novel0179	PP	La	4.77961	2.52215	3.65088	0.848202	1.15991	0.731268	0.464616	0.610884	No
novel0181	PP	La	141.875	140.638	141.257	0.0115972	0.320161	0.036223	0.971105	0.980309	No
novel0182	PP	La	8.1314	4.93633	6.53386	0.734457	0.950912	0.772371	0.439894	0.593022	No
novel0183	PP	La	0.508876	2.66165	1.58527	-2.05986	1.91486	-1.07572	0.28205	1	No
novel0186	PP	La	2.95666	2.09736	2.52701	0.462408	1.57403	0.293772	0.768932	0.862013	No
novel0187	PP	La	17.6899	18.4921	18.091	-0.0552805	0.634923	-0.0870664	0.930619	0.952989	No
novel0188	PP	La	273.592	403.85	338.721	-0.558013	0.282356	-1.97628	0.0481235	0.111775	No
novel0189	PP	La	26.4731	50.4472	38.4602	-0.912646	0.441162	-2.06873	0.0385714	0.0978061	No
novel0190	PP	La	225.94	359.077	292.509	-0.665047	0.2915	-2.28146	0.022521	0.0639597	No
novel0191	NA	NA	NA	NA	NA	NA	NA	NA	NA	NA	NA
novel0192	PP	La	0.413829	5.64013	3.02698	-3.62616	1.76199	-2.05799	0.0395909	0.0991347	No
novel0193	PP	La	85358.2	118426	101892	-0.472366	0.315514	-1.49713	0.134359	0.248983	No
novel0194	PP	La	168.616	271.32	219.968	-0.686967	0.33553	-2.04741	0.0406179	0.0994439	No
novel0195	PP	La	1.65532	4.29284	2.97408	-1.32624	1.31569	-1.00802	0.313445	0.470168	No
novel0196	PP	La	5.742	4.5417	5.14185	0.396331	0.984203	0.402692	0.687175	0.802333	No
novel0197	PP	La	5044.54	12406.6	8725.57	-1.29817	0.241085	-5.38467	7.26e-08	1.19e-06	Down
novel0198	NA	NA	NA	NA	NA	NA	NA	NA	NA	NA	NA
novel0199	PP	La	0.409337	3.66198	2.03566	-3.67532	2.14944	-1.7099	0.0872847	0.182271	No
novel0200	PP	La	18.2086	49.6314	33.92	-1.40791	0.706666	-1.99233	0.0463352	0.10966	No
novel0202	PP	La	51.3844	31.4169	41.4006	0.6912	0.421058	1.64158	0.100677	0.206194	No
novel0204	PP	La	28.2609	4.75902	16.5099	2.55233	0.763361	3.34355	0.00082715	0.00359557	Up
novel0205	PP	La	11119.2	3875.8	7497.49	1.5204	0.296007	5.13635	2.8e-07	3.14e-06	Up
novel0206	PP	La	28.3911	5.57217	16.9816	2.38654	0.919441	2.59564	0.00944151	0.0346731	No
novel0207	PP	La	50.3769	45.1991	47.788	0.175744	0.788594	0.222857	0.823647	0.889098	No
novel0208	NA	NA	NA	NA	NA	NA	NA	NA	NA	NA	NA
novel0209	PP	La	2.53833	0.970172	1.75425	1.40886	2.25692	0.624241	0.532469	1	No
novel0213	PP	La	10.3457	7.2335	8.78961	0.491303	0.859628	0.57153	0.567641	0.698887	No
novel0215	NA	NA	NA	NA	NA	NA	NA	NA	NA	NA	NA
novel0218	NA	NA	NA	NA	NA	NA	NA	NA	NA	NA	NA
novel0220	NA	NA	NA	NA	NA	NA	NA	NA	NA	NA	NA
novel0221	NA	NA	NA	NA	NA	NA	NA	NA	NA	NA	NA
novel0222	PP	La	26.4761	48.3296	37.4028	-0.869049	0.480106	-1.81012	0.0702773	0.155928	No
novel0223	PP	La	3436.45	7527.64	5482.05	-1.13104	0.47243	-2.39408	0.0166619	0.0524833	No
novel0224	PP	La	17037.6	54389.5	35713.6	-1.67449	0.299417	-5.5925	2.24e-08	5.01e-07	Down
novel0226	PP	La	5.87371	22.4218	14.1478	-1.85367	0.725867	-2.55373	0.0106575	0.037834	No
novel0227	NA	NA	NA	NA	NA	NA	NA	NA	NA	NA	NA
novel0228	PP	La	7.97126	400.428	204.2	-5.75552	0.464235	-12.3979	2.68e-35	2.86e-33	Down
novel0229	PP	La	18.0027	58.8091	38.4059	-1.70265	0.550881	-3.09077	0.00199638	0.00802321	Down
novel0230	PP	La	750.679	1247.06	998.87	-0.730509	0.285472	-2.55895	0.0104988	0.037834	No
novel0231	PP	La	47.3119	7.67441	27.4932	2.56797	0.633039	4.05657	4.98e-05	0.000286673	Up
novel0232	PP	La	1574.95	396.139	985.543	1.99031	0.326635	6.09339	1.11e-09	3.92e-08	Up
novel0233	PP	La	15303.3	23719.5	19511.4	-0.63225	0.367656	-1.71968	0.085491	0.180293	No
novel0237	PP	La	46.1955	24.66	35.4277	0.896851	0.436747	2.05348	0.0400262	0.0991347	No
novel0238	PP	La	560.66	645.969	603.314	-0.202277	0.246002	-0.822258	0.41093	0.575646	No
novel0239	PP	La	22.5294	106.778	64.6537	-2.26661	0.484257	-4.68059	2.86e-06	2.34e-05	Down
novel0240	PP	La	227.813	146.536	187.174	0.639516	0.28973	2.20728	0.0272942	0.0743565	No
novel0241	PP	La	3.35105	3.97741	3.66423	-0.287348	1.17455	-0.244646	0.806731	0.889098	No
novel0243	PP	La	47.9968	48.5685	48.2826	-0.0164329	0.395025	-0.0415996	0.966818	0.980309	No
novel0244	PP	La	11.6816	35.9073	23.7945	-1.5475	0.648907	-2.38477	0.0170896	0.0527549	No
novel0245	PP	La	1120.71	511.997	816.353	1.12955	0.452511	2.49618	0.0125537	0.0431282	No
novel0247	PP	La	19.4246	6.98464	13.2046	1.47401	0.663261	2.22237	0.0262584	0.0735925	No
novel0248	PP	La	88.2475	46.6295	67.4385	0.923229	0.398859	2.31468	0.0206306	0.0593826	No
novel0250	NA	NA	NA	NA	NA	NA	NA	NA	NA	NA	NA
novel0252	PP	La	3838.14	9147.17	6492.66	-1.25271	0.292237	-4.28664	1.81e-05	0.000113642	Down
novel0253	NA	NA	NA	NA	NA	NA	NA	NA	NA	NA	NA
novel0256	PP	La	10.3622	15.1932	12.7777	-0.566238	0.638033	-0.887475	0.374823	0.543111	No
novel0257	PP	La	9.24566	3.46217	6.35392	1.41612	0.973541	1.45461	0.145778	0.26093	No
novel0258	PP	La	1240.27	1530.19	1385.23	-0.304266	0.326682	-0.931384	0.351655	0.513031	No
novel0259	NA	NA	NA	NA	NA	NA	NA	NA	NA	NA	NA
novel0260	NA	NA	NA	NA	NA	NA	NA	NA	NA	NA	NA
novel0261	PP	La	0	8.9425	4.47125	-6.04446	1.57601	-3.8353	0.000125411	0.000651524	Down
novel0262	NA	NA	NA	NA	NA	NA	NA	NA	NA	NA	NA
novel0263	PP	La	3.47827	0	1.73913	3.8364	2.08094	1.84359	0.0652427	1	No
novel0265	NA	NA	NA	NA	NA	NA	NA	NA	NA	NA	NA
novel0266	NA	NA	NA	NA	NA	NA	NA	NA	NA	NA	NA
novel0267	NA	NA	NA	NA	NA	NA	NA	NA	NA	NA	NA
novel0268	NA	NA	NA	NA	NA	NA	NA	NA	NA	NA	NA
novel0269	PP	La	150.413	422.541	286.477	-1.49682	0.256165	-5.84319	5.12e-09	1.56e-07	Down
novel0270	PP	La	0.663775	3.62058	2.14218	-2.47736	1.66308	-1.48962	0.136324	0.250319	No
novel0271	NA	NA	NA	NA	NA	NA	NA	NA	NA	NA	NA
novel0272	NA	NA	NA	NA	NA	NA	NA	NA	NA	NA	NA
novel0273	NA	NA	NA	NA	NA	NA	NA	NA	NA	NA	NA
novel0274	NA	NA	NA	NA	NA	NA	NA	NA	NA	NA	NA
novel0275	NA	NA	NA	NA	NA	NA	NA	NA	NA	NA	NA
novel0276	NA	NA	NA	NA	NA	NA	NA	NA	NA	NA	NA
novel0277	PP	La	1.76906	5.43893	3.60399	-1.75624	1.41787	-1.23864	0.215479	0.341731	No
novel0278	NA	NA	NA	NA	NA	NA	NA	NA	NA	NA	NA
novel0280	NA	NA	NA	NA	NA	NA	NA	NA	NA	NA	NA
novel0281	NA	NA	NA	NA	NA	NA	NA	NA	NA	NA	NA
novel0282	PP	La	1.10978	1.3459	1.22784	-0.330315	1.94185	-0.170103	0.864929	1	No
novel0283	PP	La	116.636	35.4721	76.0538	1.71847	0.612267	2.80673	0.00500473	0.0193819	No
novel0284	PP	La	458.036	287.399	372.717	0.676257	0.342424	1.97491	0.0482782	0.111775	No
novel0286	PP	La	331.539	86.4911	209.015	1.93474	0.430317	4.49607	6.92e-06	4.76e-05	Up
novel0287	NA	NA	NA	NA	NA	NA	NA	NA	NA	NA	NA
novel0289	NA	NA	NA	NA	NA	NA	NA	NA	NA	NA	NA
novel0290	PP	La	0.795487	4.05661	2.42605	-2.12369	1.4742	-1.44057	0.149707	0.26573	No
novel0291	NA	NA	NA	NA	NA	NA	NA	NA	NA	NA	NA
novel0292	NA	NA	NA	NA	NA	NA	NA	NA	NA	NA	NA
novel0294	NA	NA	NA	NA	NA	NA	NA	NA	NA	NA	NA
novel0295	NA	NA	NA	NA	NA	NA	NA	NA	NA	NA	NA
novel0296	NA	NA	NA	NA	NA	NA	NA	NA	NA	NA	NA
novel0297	NA	NA	NA	NA	NA	NA	NA	NA	NA	NA	NA
novel0298	NA	NA	NA	NA	NA	NA	NA	NA	NA	NA	NA
novel0300	PP	La	0	2.68056	1.34028	-4.29632	2.28936	-1.87664	0.0605668	1	No
novel0301	NA	NA	NA	NA	NA	NA	NA	NA	NA	NA	NA
novel0303	NA	NA	NA	NA	NA	NA	NA	NA	NA	NA	NA
novel0304	NA	NA	NA	NA	NA	NA	NA	NA	NA	NA	NA
novel0305	PP	La	0.663775	0.751462	0.707619	-0.264322	2.80403	-0.0942651	0.924899	1	No
novel0306	PP	La	65.5669	50.0161	57.7915	0.397175	0.405529	0.979401	0.327382	0.487638	No
novel0307	PP	La	181.422	413.291	297.357	-1.18462	0.4982	-2.3778	0.0174164	0.0529956	No
novel0308	PP	La	1061.12	921.947	991.531	0.203253	0.368432	0.551671	0.581174	0.70964	No
novel0309	PP	La	5.10141	224.613	114.857	-5.45332	0.511915	-10.6528	1.69e-26	1.2e-24	Down
novel0310	PP	La	5.54741	1.12719	3.3373	2.18235	1.45034	1.50472	0.132397	0.248983	No
novel0314	PP	La	11.0177	22.2459	16.6318	-0.99076	0.72619	-1.36433	0.172465	0.28801	No
novel0315	PP	La	14128.2	8342.6	11235.4	0.760152	0.311931	2.43692	0.0148128	0.0485404	No
novel0317	PP	La	7.03289	4.29284	5.66286	0.722393	0.982878	0.734978	0.462353	0.610884	No
novel0318	PP	La	170.041	94.2111	132.126	0.843035	0.34298	2.45797	0.0139725	0.0465021	No
novel0320	PP	La	0.254438	2.41279	1.33362	-2.72448	2.28815	-1.19069	0.233774	1	No
novel0321	PP	La	24.2843	18.4794	21.3819	0.411375	0.53154	0.773931	0.438972	0.593022	No
novel0322	PP	La	2.05567	1.69148	1.87358	0.166344	1.53042	0.108692	0.913447	1	No
novel0324	NA	NA	NA	NA	NA	NA	NA	NA	NA	NA	NA
novel0327	PP	La	0.695947	3.16564	1.93079	-2.44294	1.78043	-1.37211	0.17003	1	No
novel0328	NA	NA	NA	NA	NA	NA	NA	NA	NA	NA	NA
novel0329	NA	NA	NA	NA	NA	NA	NA	NA	NA	NA	NA
novel0330	PP	La	1.35972	0.485086	0.922404	1.47756	2.30803	0.640181	0.522055	1	No
novel0331	PP	La	0.413829	0.830666	0.622248	-0.887224	2.61899	-0.338765	0.734787	1	No
novel0332	NA	NA	NA	NA	NA	NA	NA	NA	NA	NA	NA
novel0334	PP	La	0.695947	1.61228	1.15411	-1.40348	2.23499	-0.627957	0.530032	1	No
novel0335	PP	La	324.56	245.407	284.983	0.403293	0.347048	1.16207	0.245208	0.378473	No
novel0336	PP	La	243.27	78.3919	160.831	1.62781	0.473864	3.43518	0.000592161	0.00262771	Up
novel0337	PP	La	414.682	89.8443	252.263	2.21288	0.47421	4.66646	3.06e-06	2.42e-05	Up
novel0338	PP	La	5.27281	8.76658	7.01969	-0.651027	0.976957	-0.666382	0.505167	0.636837	No
novel0339	NA	NA	NA	NA	NA	NA	NA	NA	NA	NA	NA
novel0340	NA	NA	NA	NA	NA	NA	NA	NA	NA	NA	NA
novel0342	PP	La	0.541048	0.860817	0.700933	-0.563433	2.49553	-0.225777	0.821375	1	No
novel0343	PP	La	10.8112	16.8055	13.8084	-0.622222	0.650465	-0.956581	0.338779	0.50111	No
novel0345	PP	La	5.04375	8.07043	6.55709	-0.780888	1.22013	-0.640002	0.522171	0.647713	No
novel0346	PP	La	356.136	123.521	239.829	1.52851	0.333632	4.58143	4.62e-06	3.28e-05	Up
novel0347	PP	La	1309.63	296.258	802.943	2.1457	0.247743	8.66099	4.68e-18	2.49e-16	Up
novel0348	PP	La	1293.7	455.542	874.621	1.50712	0.384062	3.92417	8.7e-05	0.000475308	Up
novel0349	PP	La	10837.5	6986.77	8912.14	0.633513	0.314713	2.01299	0.0441157	0.10678	No
novel0352	NA	NA	NA	NA	NA	NA	NA	NA	NA	NA	NA
novel0353	NA	NA	NA	NA	NA	NA	NA	NA	NA	NA	NA
novel0355	NA	NA	NA	NA	NA	NA	NA	NA	NA	NA	NA
novel0356	NA	NA	NA	NA	NA	NA	NA	NA	NA	NA	NA
novel0357	NA	NA	NA	NA	NA	NA	NA	NA	NA	NA	NA
novel0358	NA	NA	NA	NA	NA	NA	NA	NA	NA	NA	NA
novel0359	PP	La	2.05118	2.19547	2.12332	-0.205751	1.74137	-0.118155	0.905945	0.93673	No
novel0360	NA	NA	NA	NA	NA	NA	NA	NA	NA	NA	NA
novel0361	NA	NA	NA	NA	NA	NA	NA	NA	NA	NA	NA
novel0362	NA	NA	NA	NA	NA	NA	NA	NA	NA	NA	NA
novel0363	PP	La	1.48245	0.485086	0.983768	1.59706	2.57416	0.620421	0.534981	1	No
novel0364	PP	La	11.0851	8.00248	9.5438	0.485073	0.759502	0.638673	0.523036	0.647713	No
novel0365	PP	La	572.759	521.542	547.151	0.136827	0.314781	0.434672	0.6638	0.785497	No
novel0366	PP	La	6147.7	3070.11	4608.9	1.0019	0.30169	3.32095	0.000897131	0.00382178	Up
novel0370	PP	La	74.7759	104.581	89.6785	-0.484903	0.349727	-1.38652	0.165589	0.284439	No
novel0372	PP	La	357.229	97.8752	227.552	1.86024	0.357067	5.20979	1.89e-07	2.68e-06	Up
novel0373	NA	NA	NA	NA	NA	NA	NA	NA	NA	NA	NA
novel0374	PP	La	920.384	603.992	762.188	0.609998	0.329287	1.85248	0.063957	0.143398	No
novel0375	PP	La	4.42416	0.751462	2.58781	2.41758	1.77452	1.36239	0.173076	0.28801	No
novel0376	PP	La	4.39199	5.35973	4.87586	-0.323221	1.42402	-0.226977	0.820441	0.889098	No
novel0377	PP	La	7.88143	4.21363	6.04753	0.832129	1.24356	0.669148	0.503401	0.636837	No
novel0378	NA	NA	NA	NA	NA	NA	NA	NA	NA	NA	NA
novel0379	PP	La	31.7892	8.39572	20.0924	1.88139	1.05654	1.7807	0.0749609	0.164605	No
novel0380	PP	La	41.5865	166.568	104.077	-2.0223	0.407931	-4.95745	7.14e-07	7.24e-06	Down
novel0382	PP	La	0.663775	2.68056	1.67217	-2.04562	1.7899	-1.14287	0.253093	1	No
novel0383	PP	La	17.2462	34.5123	25.8793	-0.99851	0.473775	-2.10756	0.0350689	0.0921924	No
novel0384	NA	NA	NA	NA	NA	NA	NA	NA	NA	NA	NA
novel0385	NA	NA	NA	NA	NA	NA	NA	NA	NA	NA	NA
novel0386	NA	NA	NA	NA	NA	NA	NA	NA	NA	NA	NA
novel0387	NA	NA	NA	NA	NA	NA	NA	NA	NA	NA	NA
novel0388	NA	NA	NA	NA	NA	NA	NA	NA	NA	NA	NA
novel0389	NA	NA	NA	NA	NA	NA	NA	NA	NA	NA	NA
novel0390	NA	NA	NA	NA	NA	NA	NA	NA	NA	NA	NA
novel0393	NA	NA	NA	NA	NA	NA	NA	NA	NA	NA	NA
novel0395	NA	NA	NA	NA	NA	NA	NA	NA	NA	NA	NA
novel0396	NA	NA	NA	NA	NA	NA	NA	NA	NA	NA	NA
novel0402	PP	La	2.75162	4.82697	3.7893	-0.926636	1.19594	-0.774818	0.438447	0.593022	No
novel0403	PP	La	4.37778	42.0486	23.2132	-3.15782	0.616137	-5.12518	2.97e-07	3.17e-06	Down
novel0405	PP	La	36.263	2.17657	19.2198	4.08062	0.851647	4.79145	1.66e-06	1.6e-05	Up
novel0406	PP	La	1867.64	6008.75	3938.2	-1.68561	0.237418	-7.09976	1.25e-12	5.32e-11	Down
novel0407	PP	La	1308.84	1523.85	1416.35	-0.219357	0.231982	-0.94558	0.344363	0.505857	No
novel0408	PP	La	187.837	204.431	196.134	-0.127896	0.272623	-0.46913	0.638977	0.764618	No
novel0409	PP	La	18.0363	42.559	30.2977	-1.24341	0.519814	-2.39204	0.0167552	0.0524833	No
novel0410	PP	La	5.5706	8.97404	7.27232	-0.734432	0.846401	-0.867711	0.385552	0.551159	No
novel0412	PP	La	67.1793	8.39085	37.7851	3.0079	0.775666	3.87783	0.000105392	0.000561215	Up
novel0413	PP	La	92.0248	175.795	133.91	-0.92362	0.439254	-2.1027	0.0354919	0.0921924	No
novel0414	PP	La	214.08	81.0663	147.573	1.39536	0.33644	4.14744	3.36e-05	0.000204614	Up
novel0415	PP	La	35.8513	5.29316	20.5722	2.76881	0.676012	4.0958	4.21e-05	0.000248922	Up
novel0418	PP	La	63.8074	4.88589	34.3467	3.64201	0.652236	5.58388	2.35e-08	5.01e-07	Up
novel0420	PP	La	1.90526	0	0.952631	2.99409	2.41387	1.24037	0.214839	1	No
novel0421	PP	La	4.64789	6.12382	5.38586	-0.490797	0.989492	-0.496009	0.619888	0.750205	No
novel0425	PP	La	347.818	475.481	411.649	-0.454492	0.28864	-1.5746	0.11535	0.227495	No
novel0426	PP	La	1823	3187.12	2505.06	-0.806597	0.25986	-3.10397	0.00190945	0.0078214	No
novel0427	NA	NA	NA	NA	NA	NA	NA	NA	NA	NA	NA
novel0428	PP	La	4.4436	0	2.2218	4.19207	1.90151	2.2046	0.027482	0.0743565	No
novel0431	PP	La	4.12784	0	2.06392	4.12856	1.91052	2.16097	0.030698	0.0817334	No
novel0432	PP	La	2.06465	0	1.03233	3.10152	2.3707	1.30827	0.190781	1	No
novel0433	NA	NA	NA	NA	NA	NA	NA	NA	NA	NA	NA
novel0434	NA	NA	NA	NA	NA	NA	NA	NA	NA	NA	NA
novel0435	PP	La	9.71338	2.85021	6.2818	1.82682	1.0771	1.69605	0.0898762	0.185861	No
novel0436	PP	La	5.01984	0	2.50992	4.39889	1.81123	2.42867	0.0151542	0.0489068	No
novel0437	PP	La	607.89	163.286	385.588	1.9001	0.337148	5.63581	1.74e-08	4.64e-07	Up
novel0438	PP	La	12.5436	10.7258	11.6347	0.242214	0.747404	0.324073	0.745882	0.853693	No
novel0441	PP	La	5.76519	5.09335	5.42927	0.164901	0.986073	0.16723	0.867189	0.923556	No
novel0442	PP	La	15.4389	9.03783	12.2383	0.725423	1.11716	0.649346	0.516115	0.646661	No
novel0443	PP	La	5.36703	2.74086	4.05394	0.919415	1.38009	0.6662	0.505283	0.636837	No
novel0444	PP	La	8.13442	271.037	139.586	-4.97437	0.397138	-12.5255	5.41e-36	1.15e-33	Down
novel0446	PP	La	0.668267	2.14642	1.40734	-1.52003	1.77199	-0.857805	0.391	1	No
novel0448	PP	La	8751.17	21970.8	15361	-1.32785	0.358625	-3.70261	0.000213392	0.00105704	Down
novel0449	PP	La	139.437	118.28	128.859	0.243395	0.292334	0.832592	0.405075	0.571397	No
novel0450	PP	La	40.6919	59.3645	50.0282	-0.519505	0.649984	-0.799258	0.424141	0.586636	No
novel0452	PP	La	886.412	2444.97	1665.69	-1.464	0.307898	-4.75482	1.99e-06	1.76e-05	Down
novel0453	PP	La	26.7403	6.62016	16.6802	2.0287	0.778591	2.60561	0.00917119	0.0342713	No
novel0454	PP	La	118.152	25.3273	71.7397	2.24219	0.408374	5.49053	4.01e-08	7.76e-07	Up
novel0455	PP	La	101.669	215.744	158.707	-1.09215	0.330618	-3.30334	0.000955394	0.00399017	Down
novel0457	PP	La	2.58773	1.66133	2.12453	0.522043	1.66237	0.314035	0.753495	0.853693	No
novel0458	PP	La	1.63735	1.58213	1.60974	-0.0806053	2.32656	-0.0346456	0.972362	1	No
novel0459	NA	NA	NA	NA	NA	NA	NA	NA	NA	NA	NA
novel0461	NA	NA	NA	NA	NA	NA	NA	NA	NA	NA	NA
novel0462	NA	NA	NA	NA	NA	NA	NA	NA	NA	NA	NA
novel0463	NA	NA	NA	NA	NA	NA	NA	NA	NA	NA	NA
novel0464	PP	La	2.58773	1.66133	2.12453	0.522043	1.66237	0.314035	0.753495	0.853693	No
novel0466	NA	NA	NA	NA	NA	NA	NA	NA	NA	NA	NA
novel0469	PP	La	8.82441	18.56	13.6922	-1.01078	0.641179	-1.57644	0.114925	0.227495	No
novel0470	PP	La	6.63024	3.16426	4.89725	0.980978	1.29966	0.754796	0.450371	0.599557	No
novel0471	PP	La	6.63024	3.16426	4.89725	0.980978	1.29966	0.754796	0.450371	0.599557	No
novel0472	PP	La	9.66846	8.61582	9.14214	0.0964385	0.862593	0.111801	0.910981	0.937387	No
novel0473	NA	NA	NA	NA	NA	NA	NA	NA	NA	NA	NA
novel0474	PP	La	1.7137	5.65764	3.68567	-1.60755	1.19886	-1.3409	0.179954	0.294848	No
novel0475	PP	La	1.2325	1.98801	1.61026	-0.848988	1.81502	-0.467758	0.639958	1	No
novel0476	PP	La	7.06725	25.5622	16.3147	-1.96995	0.841458	-2.34112	0.019226	0.0560978	No
novel0477	NA	NA	NA	NA	NA	NA	NA	NA	NA	NA	NA
novel0478	NA	NA	NA	NA	NA	NA	NA	NA	NA	NA	NA
novel0479	NA	NA	NA	NA	NA	NA	NA	NA	NA	NA	NA
novel0480	NA	NA	NA	NA	NA	NA	NA	NA	NA	NA	NA
novel0481	NA	NA	NA	NA	NA	NA	NA	NA	NA	NA	NA
novel0483	NA	NA	NA	NA	NA	NA	NA	NA	NA	NA	NA
novel0484	PP	La	1.26917	2.28592	1.77755	-0.924656	1.78901	-0.516853	0.605259	1	No
novel0487	NA	NA	NA	NA	NA	NA	NA	NA	NA	NA	NA
novel0490	NA	NA	NA	NA	NA	NA	NA	NA	NA	NA	NA
novel0491	NA	NA	NA	NA	NA	NA	NA	NA	NA	NA	NA
novel0492	NA	NA	NA	NA	NA	NA	NA	NA	NA	NA	NA
novel0496	PP	La	0.127219	5.73684	2.93203	-4.49021	1.70628	-2.63158	0.00849879	0.0323257	No
novel0501	NA	NA	NA	NA	NA	NA	NA	NA	NA	NA	NA
novel0502	NA	NA	NA	NA	NA	NA	NA	NA	NA	NA	NA
novel0503	NA	NA	NA	NA	NA	NA	NA	NA	NA	NA	NA
novel0508	PP	La	3.5823	1.31575	2.44903	1.48348	1.43383	1.03463	0.300841	0.454463	No
novel0509	PP	La	2.1739	1.98801	2.08096	0.00449955	1.94949	0.00230807	0.998158	0.99981	No
novel0510	NA	NA	NA	NA	NA	NA	NA	NA	NA	NA	NA
novel0511	PP	La	3.63317	3.91572	3.77444	-0.191371	1.38749	-0.137926	0.890299	0.933625	No
novel0512	NA	NA	NA	NA	NA	NA	NA	NA	NA	NA	NA
novel0513	NA	NA	NA	NA	NA	NA	NA	NA	NA	NA	NA
novel0514	NA	NA	NA	NA	NA	NA	NA	NA	NA	NA	NA
novel0515	NA	NA	NA	NA	NA	NA	NA	NA	NA	NA	NA
novel0516	PP	La	23.5582	6.62504	15.0916	1.78241	1.19076	1.49687	0.134428	0.248983	No
novel0517	PP	La	38.0714	8.37544	23.2234	2.16852	1.87822	1.15456	0.24827	0.380443	No
novel0519	PP	La	0.695947	0.375731	0.535839	0.482942	3.13477	0.15406	0.877562	1	No
novel0521	NA	NA	NA	NA	NA	NA	NA	NA	NA	NA	NA
novel0522	NA	NA	NA	NA	NA	NA	NA	NA	NA	NA	NA
novel0527	PP	La	1.2325	1.12719	1.17985	-0.0262938	2.17809	-0.0120719	0.990368	1	No
novel0528	NA	NA	NA	NA	NA	NA	NA	NA	NA	NA	NA
novel0529	NA	NA	NA	NA	NA	NA	NA	NA	NA	NA	NA
novel0531	NA	NA	NA	NA	NA	NA	NA	NA	NA	NA	NA
novel0534	PP	La	5.32138	5.87496	5.59817	-0.210076	1.62313	-0.129426	0.89702	0.933625	No
novel0535	PP	La	0.695947	0.375731	0.535839	0.482942	3.13477	0.15406	0.877562	1	No
novel0536	NA	NA	NA	NA	NA	NA	NA	NA	NA	NA	NA
novel0537	PP	La	1.89179	2.03706	1.96442	-0.22909	1.8443	-0.124215	0.901145	1	No
novel0538	NA	NA	NA	NA	NA	NA	NA	NA	NA	NA	NA
novel0539	NA	NA	NA	NA	NA	NA	NA	NA	NA	NA	NA
novel0540	NA	NA	NA	NA	NA	NA	NA	NA	NA	NA	NA
novel0541	NA	NA	NA	NA	NA	NA	NA	NA	NA	NA	NA
novel0542	NA	NA	NA	NA	NA	NA	NA	NA	NA	NA	NA
novel0543	PP	La	0.409337	2.4731	1.44122	-3.12049	2.29386	-1.36036	0.173715	1	No
novel0544	NA	NA	NA	NA	NA	NA	NA	NA	NA	NA	NA
novel0545	NA	NA	NA	NA	NA	NA	NA	NA	NA	NA	NA
novel0546	PP	La	867.827	234.926	551.377	1.88643	0.354666	5.31889	1.04e-07	1.59e-06	Up
novel0548	PP	La	5.5212	0.940021	3.23061	2.60867	1.49898	1.7403	0.0818069	0.176009	No
novel0549	PP	La	13507.9	35624	24565.9	-1.39895	0.396069	-3.5321	0.000412279	0.00195146	Down
novel0550	PP	La	4.86045	25.2958	15.0781	-2.30226	0.637911	-3.60907	0.0003073	0.00148761	Down
novel0551	PP	La	19.7358	41.5384	30.6371	-1.1189	0.697006	-1.60529	0.10843	0.219957	No
novel0554	NA	NA	NA	NA	NA	NA	NA	NA	NA	NA	NA
novel0560	NA	NA	NA	NA	NA	NA	NA	NA	NA	NA	NA
novel0561	PP	La	213.969	562.863	388.416	-1.40374	0.304593	-4.60856	4.05e-06	3.08e-05	Down
novel0563	NA	NA	NA	NA	NA	NA	NA	NA	NA	NA	NA
novel0564	NA	NA	NA	NA	NA	NA	NA	NA	NA	NA	NA
novel0566	PP	La	0.636095	4.02646	2.33128	-2.32148	1.65178	-1.40544	0.15989	0.279153	No

## Sheet: Pu_vs_PP
miRNA_ID	sampleA	sampleB	baseMeanA	baseMeanB	baseMean	log2FoldChange	lfcSE	stat	pvalue	padj	Dif2
novel0001	Pu	PP	12.4003	5.29185	8.84608	1.45194	0.966249	1.50266	0.132928	0.234078	No
novel0005	Pu	PP	37.2053	9.13142	23.1684	2.21655	0.662475	3.34586	0.000820266	0.00316218	Up
novel0007	Pu	PP	104.722	48.5017	76.612	1.11082	0.350763	3.16688	0.00154085	0.0056926	Up
novel0008	Pu	PP	6.71737	5.76776	6.24257	0.500588	1.17805	0.424931	0.670887	0.781958	No
novel0009	Pu	PP	13.2649	1.24095	7.2529	3.32449	1.25183	2.65571	0.00791418	0.0228823	No
novel0010	Pu	PP	150.776	54.2515	102.514	1.51934	0.389034	3.90543	9.41e-05	0.000463325	Up
novel0011	Pu	PP	2.22254	3.48936	2.85595	-0.833072	1.4821	-0.56209	0.574055	0.706938	No
novel0012	Pu	PP	29.2354	11.9024	20.5689	1.25784	0.627947	2.00311	0.0451659	0.0945994	No
novel0014	Pu	PP	13.5453	5.5654	9.55534	1.26901	0.820347	1.54692	0.121883	0.22055	No
novel0016	Pu	PP	82.2301	35.2793	58.7547	1.21167	0.408266	2.96786	0.00299883	0.0100973	No
novel0018	Pu	PP	447.761	63.1129	255.437	2.82259	0.298992	9.44036	3.72e-21	4.94e-19	Up
novel0019	Pu	PP	19.8704	6.46273	13.1665	1.45761	0.763226	1.90981	0.0561582	0.112316	No
novel0020	Pu	PP	259.078	69.5979	164.338	1.95783	0.380241	5.14893	2.62e-07	2.68e-06	Up
novel0022	Pu	PP	247.971	114.036	181.004	1.15898	0.399614	2.90025	0.0037286	0.0116683	No
novel0023	Pu	PP	11.9649	13.4559	12.7104	-0.0771162	0.695836	-0.110825	0.911755	0.940409	No
novel0024	Pu	PP	41.9137	52.419	47.1664	-0.350252	0.428054	-0.818243	0.413219	0.541459	No
novel0025	Pu	PP	8.94477	3.37263	6.1587	1.07411	1.20478	0.891543	0.372638	0.500615	No
novel0026	NA	NA	NA	NA	NA	NA	NA	NA	NA	NA	NA
novel0028	Pu	PP	68.0222	42.8795	55.4509	0.751692	0.545783	1.37727	0.168428	0.271526	No
novel0029	Pu	PP	9.29541	1.49894	5.39718	2.11882	1.26612	1.67347	0.0942349	0.176525	No
novel0031	Pu	PP	5.90657	4.09757	5.00207	0.442448	1.0694	0.413735	0.679068	0.781958	No
novel0032	NA	NA	NA	NA	NA	NA	NA	NA	NA	NA	NA
novel0033	Pu	PP	2.34152	2.0916	2.21656	0.492181	1.62683	0.302541	0.76224	0.84257	No
novel0038	NA	NA	NA	NA	NA	NA	NA	NA	NA	NA	NA
novel0039	Pu	PP	20.101	22.95	21.5255	-0.269819	0.664106	-0.406289	0.68453	0.784849	No
novel0040	Pu	PP	228.678	82.46	155.569	1.52751	0.45356	3.36781	0.000757667	0.00296381	Up
novel0041	NA	NA	NA	NA	NA	NA	NA	NA	NA	NA	NA
novel0043	NA	NA	NA	NA	NA	NA	NA	NA	NA	NA	NA
novel0044	Pu	PP	43.4174	6.27479	24.8461	3.17412	0.816489	3.88753	0.00010127	0.00048978	Up
novel0045	Pu	PP	3.73372	7.06435	5.39904	-1.01554	0.965391	-1.05195	0.292823	0.418769	No
novel0046	NA	NA	NA	NA	NA	NA	NA	NA	NA	NA	NA
novel0048	Pu	PP	24.931	6.17361	15.5523	2.15396	0.784446	2.74583	0.00603575	0.0182444	No
novel0050	Pu	PP	5.04588	1.73242	3.38915	1.68966	1.4845	1.1382	0.255037	0.381123	No
novel0051	Pu	PP	22.893	26.9919	24.9424	-0.27263	0.516514	-0.527826	0.59762	0.725295	No
novel0053	Pu	PP	15.4884	3.11463	9.30151	1.96178	0.924744	2.12143	0.033886	0.0763871	No
novel0056	Pu	PP	7.067	6.04132	6.55416	0.359507	0.933161	0.385257	0.700047	0.794626	No
novel0058	Pu	PP	1.60105	1.73242	1.66674	-0.0270723	1.84179	-0.0146989	0.988272	0.988272	No
novel0059	Pu	PP	45.2443	48.3059	46.7751	-0.117406	0.411075	-0.285608	0.775178	0.84467	No
novel0060	Pu	PP	4.97183	3.31699	4.14441	0.924967	1.3133	0.704307	0.481242	0.615434	No
novel0061	Pu	PP	29.2862	11.9725	20.6294	1.43319	0.623701	2.29789	0.0215682	0.0512244	No
novel0062	Pu	PP	21.9352	4.93267	13.4339	2.37896	0.816179	2.91475	0.00355969	0.0112723	No
novel0063	Pu	PP	28.0494	10.7471	19.3982	1.50054	0.638423	2.35039	0.018754	0.0461135	No
novel0064	Pu	PP	54.3186	10.0443	32.1815	2.4176	0.654247	3.69523	0.000219685	0.000990444	Up
novel0065	Pu	PP	117.241	36.0665	76.6536	1.67292	0.452062	3.70065	0.000215044	0.000986238	Up
novel0067	Pu	PP	3.08921	0	1.54461	2.93066	1.98123	1.47921	0.139084	1	No
novel0068	Pu	PP	4.76782	6.83746	5.80264	-0.643772	1.17027	-0.550104	0.582248	0.713724	No
novel0069	Pu	PP	7000.94	5550.88	6275.91	0.335537	0.329991	1.01681	0.309245	0.437549	No
novel0070	NA	NA	NA	NA	NA	NA	NA	NA	NA	NA	NA
novel0071	Pu	PP	2.10478	2.62315	2.36397	-0.607576	1.57595	-0.385529	0.699846	0.794626	No
novel0072	Pu	PP	8.45446	4.19875	6.32661	1.17784	1.06133	1.10978	0.267093	0.394704	No
novel0073	Pu	PP	6.35081	3.21581	4.78331	0.988919	1.06671	0.927075	0.353887	0.482739	No
novel0074	Pu	PP	3.5226	0.866209	2.1944	2.09033	1.80544	1.1578	0.246947	0.375359	No
novel0075	Pu	PP	10.4523	0.749472	5.60091	3.11414	1.32208	2.35549	0.0184983	0.0461135	No
novel0080	Pu	PP	19.817	16.7495	18.2832	0.179691	0.637325	0.281946	0.777985	0.84467	No
novel0082	Pu	PP	2.57329	1.60013	2.08671	0.907042	1.60955	0.563539	0.573068	0.706938	No
novel0086	Pu	PP	4.6976	1.61568	3.15664	1.37238	1.3717	1.00049	0.317072	0.44064	No
novel0089	Pu	PP	59.1966	18.6065	38.9015	1.83412	0.595124	3.08191	0.00205678	0.00711684	Up
novel0096	NA	NA	NA	NA	NA	NA	NA	NA	NA	NA	NA
novel0098	Pu	PP	3.928	1.61568	2.77184	1.11827	1.44853	0.772	0.440114	0.571075	No
novel0099	Pu	PP	12.7477	15.6187	14.1832	-0.357862	0.614656	-0.582215	0.560422	0.697379	No
novel0100	Pu	PP	6.49396	13.7384	10.1162	-1.12487	0.80742	-1.39317	0.163569	0.2653	No
novel0101	Pu	PP	8.83921	3.8641	6.35166	0.920801	1.06992	0.860628	0.389443	0.517959	No
novel0103	Pu	PP	41.3919	36.8117	39.1018	0.112475	0.467112	0.240787	0.80972	0.872006	No
novel0106	Pu	PP	2173.2	3343.61	2758.4	-0.623312	0.302808	-2.05844	0.0395481	0.0834904	No
novel0107	Pu	PP	1917.31	2847.08	2382.19	-0.571533	0.286089	-1.99774	0.0457446	0.0950335	No
novel0108	Pu	PP	12.1929	3.83957	8.01625	1.74644	1.02103	1.71047	0.0871798	0.164467	No
novel0109	Pu	PP	179.018	227.268	203.143	-0.327989	0.356526	-0.919959	0.357594	0.485306	No
novel0110	Pu	PP	1042.46	1396.59	1219.52	-0.425196	0.352571	-1.20598	0.227823	0.350295	No
novel0112	Pu	PP	2513.76	6333.39	4423.58	-1.33346	0.386924	-3.44631	0.000568308	0.00229045	Down
novel0116	NA	NA	NA	NA	NA	NA	NA	NA	NA	NA	NA
novel0117	Pu	PP	51324.8	235196	143261	-2.19615	0.425467	-5.16174	2.45e-07	2.6e-06	Down
novel0118	NA	NA	NA	NA	NA	NA	NA	NA	NA	NA	NA
novel0119	Pu	PP	2012.46	1802.75	1907.61	0.16113	0.341096	0.47239	0.636648	0.762831	No
novel0120	NA	NA	NA	NA	NA	NA	NA	NA	NA	NA	NA
novel0121	NA	NA	NA	NA	NA	NA	NA	NA	NA	NA	NA
novel0122	NA	NA	NA	NA	NA	NA	NA	NA	NA	NA	NA
novel0123	Pu	PP	12.7767	11.5367	12.1567	0.0374825	0.686858	0.054571	0.95648	0.967391	No
novel0125	NA	NA	NA	NA	NA	NA	NA	NA	NA	NA	NA
novel0126	NA	NA	NA	NA	NA	NA	NA	NA	NA	NA	NA
novel0127	Pu	PP	1.74059	1.24095	1.49077	0.330253	2.04491	0.161501	0.871699	1	No
novel0128	Pu	PP	0.76835	3.8641	2.31622	-2.51412	1.69709	-1.48143	0.138491	0.234078	No
novel0129	Pu	PP	29.2836	25.5217	27.4027	0.181404	0.543486	0.333778	0.738547	0.825435	No
novel0130	Pu	PP	159.296	199.875	179.586	-0.333948	0.309738	-1.07816	0.280961	0.403977	No
novel0131	Pu	PP	13761.1	7855.26	10808.2	0.808362	0.339225	2.38297	0.0171736	0.0439248	No
novel0133	Pu	PP	161.349	203.825	182.587	-0.342879	0.312455	-1.09737	0.27248	0.39824	No
novel0134	Pu	PP	190.713	147.495	169.104	0.349793	0.346426	1.00972	0.31263	0.437681	No
novel0136	Pu	PP	708.294	433.594	570.944	0.70393	0.45809	1.53666	0.124376	0.223541	No
novel0137	Pu	PP	182362	191146	186754	-0.0679021	0.291171	-0.233203	0.815604	0.874801	No
novel0138	Pu	PP	25.7771	140.795	83.2859	-2.41423	0.477744	-5.0534	4.34e-07	3.85e-06	Down
novel0139	Pu	PP	173.353	729.964	451.659	-2.07403	0.30377	-6.82763	8.63e-12	2.09e-10	Down
novel0140	Pu	PP	6.14321	2.46633	4.30477	1.52711	1.22201	1.24967	0.211421	0.332769	No
novel0141	Pu	PP	162621	223158	192890	-0.456557	0.209535	-2.17891	0.0293385	0.0672761	No
novel0142	Pu	PP	1.77705	4.4412	3.10912	-1.22724	1.21512	-1.00998	0.312506	0.437681	No
novel0143	Pu	PP	12189.4	2281.87	7235.63	2.41822	0.41851	5.77818	7.55e-09	1.06e-07	Up
novel0144	Pu	PP	3.12918	74.5708	38.85	-4.61164	0.826222	-5.5816	2.38e-08	3.17e-07	Down
novel0145	Pu	PP	7.61917	6.46273	7.04095	0.0957363	0.904025	0.1059	0.915662	0.940409	No
novel0146	Pu	PP	16.5712	5.36304	10.9671	1.31186	0.885458	1.48157	0.138456	0.234078	No
novel0147	Pu	PP	4321.96	1667.66	2994.81	1.37293	0.347115	3.95526	7.65e-05	0.000391072	Up
novel0148	Pu	PP	7162.86	4480.53	5821.69	0.676683	0.265215	2.55145	0.0107277	0.0294224	No
novel0149	Pu	PP	432.361	337.646	385.003	0.359804	0.48521	0.741543	0.458364	0.589009	No
novel0150	Pu	PP	30.1953	11.4199	20.8076	1.25003	0.606998	2.05936	0.0394596	0.0834904	No
novel0151	Pu	PP	10.0238	18.7243	14.3741	-0.954718	0.64535	-1.47938	0.139039	0.234078	No
novel0152	Pu	PP	1474.88	1204.1	1339.49	0.290653	0.253496	1.14658	0.251556	0.378045	No
novel0153	Pu	PP	9.85884	11.9114	10.8851	-0.35269	0.775585	-0.454741	0.649296	0.770586	No
novel0154	Pu	PP	2.28078	2.84107	2.56093	-0.261501	1.3625	-0.191928	0.847799	0.898464	No
novel0155	Pu	PP	0.542565	1.97486	1.25871	-1.91655	2.11414	-0.906541	0.364649	1	No
novel0156	Pu	PP	237.294	92.3511	164.823	1.40573	0.52773	2.66373	0.00772787	0.0225892	No
novel0157	Pu	PP	3.27978	1.97486	2.62732	0.778762	1.43262	0.543592	0.586722	0.715909	No
novel0160	Pu	PP	1326.6	497.359	911.979	1.42382	0.306822	4.64054	3.47e-06	2.57e-05	Up
novel0161	Pu	PP	1963.26	379.496	1171.38	2.37833	0.492394	4.83013	1.36e-06	1.1e-05	Up
novel0164	Pu	PP	14.3244	0.866209	7.59529	4.16341	1.36166	3.05759	0.00223124	0.00760909	Up
novel0165	Pu	PP	195.556	99.7499	147.653	0.966823	0.299161	3.23178	0.00123022	0.00460899	No
novel0166	Pu	PP	102.972	10.8273	56.8997	2.9853	0.589723	5.06221	4.14e-07	3.8e-06	Up
novel0167	Pu	PP	61.9788	16.8141	39.3965	1.71415	0.680593	2.51862	0.0117817	0.0313393	No
novel0168	Pu	PP	35.1418	15.1182	25.13	1.18589	0.565987	2.09526	0.0361479	0.0801278	No
novel0170	Pu	PP	27.7723	2.10715	14.9398	3.78563	1.02759	3.68398	0.000229616	0.00101796	Up
novel0171	Pu	PP	104.523	4.94823	54.7357	4.48904	0.68921	6.51331	7.35e-11	1.5e-09	Up
novel0172	Pu	PP	4.01166	12.4263	8.21896	-1.55164	1.03723	-1.49595	0.134667	0.234078	No
novel0173	Pu	PP	52.6313	66.7879	59.7096	-0.300708	0.477482	-0.629779	0.528839	0.663544	No
novel0174	Pu	PP	530.379	801.627	666.003	-0.589229	0.30438	-1.93584	0.0528876	0.106577	No
novel0175	Pu	PP	10776.2	11694.5	11235.4	-0.117864	0.22976	-0.512986	0.607961	0.731755	No
novel0176	Pu	PP	1.13492	46.7872	23.9611	-5.46526	0.793407	-6.88835	5.64e-12	1.5e-10	Down
novel0178	NA	NA	NA	NA	NA	NA	NA	NA	NA	NA	NA
novel0179	Pu	PP	38.0098	14.3065	26.1582	1.55842	0.572103	2.72401	0.00644942	0.0192758	No
novel0181	Pu	PP	370.886	424.606	397.746	-0.192482	0.301541	-0.638327	0.523261	0.659656	No
novel0182	Pu	PP	35.4724	24.3819	29.9272	0.542023	0.627427	0.863881	0.387653	0.517959	No
novel0183	Pu	PP	4.01528	1.49894	2.75711	0.996508	1.54433	0.645267	0.518754	0.657089	No
novel0186	Pu	PP	57.6741	8.90454	33.2893	2.81977	0.691377	4.07848	4.53e-05	0.000262133	Up
novel0187	Pu	PP	282.313	52.9872	167.65	2.41486	0.375234	6.4356	1.23e-10	2.18e-09	Up
novel0188	Pu	PP	1307.83	817.621	1062.73	0.674986	0.307065	2.19818	0.0279361	0.0651842	No
novel0189	Pu	PP	49.2743	79.1284	64.2014	-0.695686	0.378515	-1.83794	0.0660719	0.129229	No
novel0190	Pu	PP	372.488	673.666	523.077	-0.857996	0.277737	-3.08924	0.00200669	0.00711684	No
novel0191	Pu	PP	5.96472	0.866209	3.41546	2.86683	1.5403	1.86121	0.0627143	0.12357	No
novel0192	Pu	PP	8.96914	1.24095	5.10504	2.76102	1.32675	2.08105	0.0374295	0.080945	No
novel0193	Pu	PP	250699	254245	252472	-0.0202759	0.311787	-0.0650312	0.948149	0.962625	No
novel0194	Pu	PP	518.933	504.868	511.901	0.0405916	0.340258	0.119297	0.90504	0.940409	No
novel0195	Pu	PP	10.0214	4.96378	7.4926	0.952291	0.912815	1.04325	0.296834	0.422235	No
novel0196	Pu	PP	73.1451	17.1021	45.1236	2.00597	0.491375	4.08235	4.46e-05	0.000262133	Up
novel0197	Pu	PP	83495.6	15046.5	49271.1	2.47217	0.27254	9.07086	1.18e-19	7.85e-18	Up
novel0198	NA	NA	NA	NA	NA	NA	NA	NA	NA	NA	NA
novel0199	Pu	PP	3.83454	1.22539	2.52996	2.22026	1.7419	1.27462	0.202442	0.320534	No
novel0200	Pu	PP	4.06641	54.0029	29.0347	-3.73245	0.733895	-5.08581	3.66e-07	3.48e-06	Down
novel0202	Pu	PP	169.357	153.643	161.5	0.15392	0.402305	0.382596	0.702019	0.794626	No
novel0204	Pu	PP	39.7167	84.4138	62.0653	-1.0524	0.453265	-2.32182	0.0202425	0.048548	No
novel0205	Pu	PP	19298.8	33302.2	26300.5	-0.787008	0.306252	-2.5698	0.0101757	0.0284918	No
novel0206	Pu	PP	187.668	85.126	136.397	1.13071	0.501608	2.25417	0.0241858	0.0569329	No
novel0207	Pu	PP	18.5279	149.609	84.0683	-3.03484	0.694732	-4.36836	1.25e-05	7.93e-05	Down
novel0208	Pu	PP	27.486	6.79738	17.1417	2.15977	0.838136	2.57688	0.00996971	0.0282122	No
novel0209	Pu	PP	1.44571	7.64803	4.54687	-2.31354	1.55124	-1.49141	0.135853	0.234078	No
novel0213	Pu	PP	5.13089	30.9471	18.039	-2.50865	0.640159	-3.91879	8.9e-05	0.000446652	Down
novel0215	Pu	PP	2.00646	1.24095	1.6237	0.568704	1.69704	0.335116	0.737538	0.825435	No
novel0218	Pu	PP	5.62841	0	2.81421	3.77992	1.75468	2.15419	0.0312249	0.07099	No
novel0220	NA	NA	NA	NA	NA	NA	NA	NA	NA	NA	NA
novel0221	Pu	PP	2.1934	3.67617	2.93479	-0.458418	1.60071	-0.286385	0.774584	0.84467	No
novel0222	Pu	PP	52.4678	79.3129	65.8903	-0.590294	0.417755	-1.41301	0.157652	0.25886	No
novel0223	Pu	PP	1824.34	10211.1	6017.7	-2.48494	0.476608	-5.21379	1.85e-07	2.14e-06	Down
novel0224	Pu	PP	37071.7	50770.8	43921.2	-0.453795	0.29022	-1.56363	0.117905	0.214814	No
novel0226	Pu	PP	19.7211	17.4924	18.6067	0.0729499	0.575312	0.126801	0.899098	0.940409	No
novel0227	NA	NA	NA	NA	NA	NA	NA	NA	NA	NA	NA
novel0228	Pu	PP	1.74916	23.8061	12.7776	-3.65003	0.831984	-4.38713	1.15e-05	7.64e-05	Down
novel0229	Pu	PP	582.39	53.8623	318.126	3.42509	0.428532	7.99261	1.32e-15	3.9e-14	Up
novel0230	Pu	PP	1050.05	2242.18	1646.12	-1.09585	0.275191	-3.98215	6.83e-05	0.000363331	Down
novel0231	Pu	PP	492.648	141.56	317.104	1.83028	0.307439	5.95332	2.63e-09	4.11e-08	Up
novel0232	Pu	PP	3475.2	4712.13	4093.66	-0.438067	0.320814	-1.36549	0.1721	0.275775	No
novel0233	Pu	PP	21462.1	45604.8	33533.5	-1.08737	0.366982	-2.963	0.00304652	0.0101297	No
novel0237	Pu	PP	225.723	138.112	181.917	0.723314	0.283497	2.5514	0.0107292	0.0294224	No
novel0238	Pu	PP	3471.26	1674.52	2572.89	1.0498	0.258396	4.06276	4.85e-05	0.000270427	Up
novel0239	Pu	PP	61.82	67.174	64.497	-0.0998359	0.484135	-0.206215	0.836623	0.892366	No
novel0240	Pu	PP	553.25	681.043	617.146	-0.299827	0.27623	-1.08542	0.277734	0.401898	No
novel0241	Pu	PP	7.29269	9.99104	8.64187	-0.381421	0.845261	-0.451247	0.651812	0.770586	No
novel0243	Pu	PP	382.283	143.259	262.771	1.41415	0.316075	4.4741	7.67e-06	5.37e-05	Up
novel0244	Pu	PP	35.7471	34.659	35.2031	-0.0442127	0.587122	-0.0753042	0.939973	0.95798	No
novel0245	Pu	PP	3730.1	3364.83	3547.46	0.149093	0.446227	0.33412	0.738289	0.825435	No
novel0247	Pu	PP	29.4977	57.9857	43.7417	-0.951726	0.456534	-2.08468	0.0370987	0.080945	No
novel0248	Pu	PP	240.559	263.867	252.213	-0.133251	0.303141	-0.439569	0.660249	0.777107	No
novel0250	Pu	PP	4.41707	4.0509	4.23398	0.389337	1.29329	0.301043	0.763381	0.84257	No
novel0252	Pu	PP	12557.9	11475.2	12016.5	0.12992	0.285104	0.455693	0.648611	0.770586	No
novel0253	Pu	PP	9.89159	4.69023	7.29091	1.26436	1.09125	1.15863	0.246607	0.375359	No
novel0256	Pu	PP	73.6866	30.9171	52.3018	1.25507	0.425189	2.95179	0.00315939	0.0103753	No
novel0257	Pu	PP	32.3318	27.73	30.0309	0.232253	0.557042	0.416939	0.676723	0.781958	No
novel0258	Pu	PP	4803.17	3705.56	4254.37	0.375352	0.33128	1.13304	0.257198	0.382205	No
novel0259	Pu	PP	1.89119	1.24095	1.56607	0.503071	1.96937	0.255448	0.798377	1	No
novel0260	NA	NA	NA	NA	NA	NA	NA	NA	NA	NA	NA
novel0261	NA	NA	NA	NA	NA	NA	NA	NA	NA	NA	NA
novel0262	NA	NA	NA	NA	NA	NA	NA	NA	NA	NA	NA
novel0263	Pu	PP	10.4414	10.3658	10.4036	0.0739639	0.768044	0.0963016	0.923281	0.944588	No
novel0265	NA	NA	NA	NA	NA	NA	NA	NA	NA	NA	NA
novel0266	NA	NA	NA	NA	NA	NA	NA	NA	NA	NA	NA
novel0267	NA	NA	NA	NA	NA	NA	NA	NA	NA	NA	NA
novel0268	NA	NA	NA	NA	NA	NA	NA	NA	NA	NA	NA
novel0269	Pu	PP	2977.91	449.615	1713.76	2.73414	0.266768	10.2491	1.19e-24	3.18e-22	Up
novel0270	Pu	PP	1.41286	1.97486	1.69386	-0.486083	1.93255	-0.251524	0.801409	0.866564	No
novel0271	NA	NA	NA	NA	NA	NA	NA	NA	NA	NA	NA
novel0272	NA	NA	NA	NA	NA	NA	NA	NA	NA	NA	NA
novel0273	NA	NA	NA	NA	NA	NA	NA	NA	NA	NA	NA
novel0274	NA	NA	NA	NA	NA	NA	NA	NA	NA	NA	NA
novel0275	NA	NA	NA	NA	NA	NA	NA	NA	NA	NA	NA
novel0276	NA	NA	NA	NA	NA	NA	NA	NA	NA	NA	NA
novel0277	Pu	PP	2.04167	5.29185	3.66676	-1.18634	1.18817	-0.998461	0.318056	0.44064	No
novel0278	NA	NA	NA	NA	NA	NA	NA	NA	NA	NA	NA
novel0280	NA	NA	NA	NA	NA	NA	NA	NA	NA	NA	NA
novel0281	NA	NA	NA	NA	NA	NA	NA	NA	NA	NA	NA
novel0282	Pu	PP	0.867922	3.33254	2.10023	-1.75926	1.62172	-1.08481	0.278004	0.401898	No
novel0283	Pu	PP	89.7415	346.221	217.981	-1.95389	0.53944	-3.62207	0.000292252	0.00127441	Down
novel0284	Pu	PP	1073.43	1365.01	1219.22	-0.350651	0.283151	-1.23839	0.215572	0.337307	No
novel0286	Pu	PP	635.087	988.961	812.024	-0.640492	0.260328	-2.46033	0.013881	0.0365579	No
novel0287	NA	NA	NA	NA	NA	NA	NA	NA	NA	NA	NA
novel0289	NA	NA	NA	NA	NA	NA	NA	NA	NA	NA	NA
novel0290	Pu	PP	2.48467	2.36515	2.42491	-0.164717	1.46857	-0.112161	0.910695	0.940409	No
novel0291	NA	NA	NA	NA	NA	NA	NA	NA	NA	NA	NA
novel0292	NA	NA	NA	NA	NA	NA	NA	NA	NA	NA	NA
novel0294	NA	NA	NA	NA	NA	NA	NA	NA	NA	NA	NA
novel0295	NA	NA	NA	NA	NA	NA	NA	NA	NA	NA	NA
novel0296	NA	NA	NA	NA	NA	NA	NA	NA	NA	NA	NA
novel0297	NA	NA	NA	NA	NA	NA	NA	NA	NA	NA	NA
novel0298	NA	NA	NA	NA	NA	NA	NA	NA	NA	NA	NA
novel0300	NA	NA	NA	NA	NA	NA	NA	NA	NA	NA	NA
novel0301	NA	NA	NA	NA	NA	NA	NA	NA	NA	NA	NA
novel0303	NA	NA	NA	NA	NA	NA	NA	NA	NA	NA	NA
novel0304	NA	NA	NA	NA	NA	NA	NA	NA	NA	NA	NA
novel0305	NA	NA	NA	NA	NA	NA	NA	NA	NA	NA	NA
novel0306	Pu	PP	35.501	196.148	115.824	-2.471	0.363152	-6.80432	1.02e-11	2.25e-10	Down
novel0307	Pu	PP	89.9864	539.13	314.558	-2.58597	0.499301	-5.17918	2.23e-07	2.47e-06	Down
novel0308	Pu	PP	17044.3	3175.04	10109.7	2.42446	0.28572	8.48544	2.15e-17	9.53e-16	Up
novel0309	Pu	PP	14.5379	15.2128	14.8754	-0.0781183	0.654704	-0.119319	0.905023	0.940409	No
novel0310	Pu	PP	68.5417	16.5705	42.5561	2.07261	0.469953	4.41025	1.03e-05	7.04e-05	Up
novel0314	Pu	PP	32.1904	32.9452	32.5678	-0.0576398	0.54326	-0.1061	0.915503	0.940409	No
novel0315	Pu	PP	27193.3	42073.9	34633.6	-0.62981	0.315759	-1.99459	0.0460877	0.0950335	No
novel0317	Pu	PP	24.0691	20.9195	22.4943	0.162516	0.571524	0.284356	0.776138	0.84467	No
novel0318	Pu	PP	164.694	508.87	336.782	-1.61842	0.316059	-5.12062	3.05e-07	3e-06	Down
novel0320	NA	NA	NA	NA	NA	NA	NA	NA	NA	NA	NA
novel0321	Pu	PP	14.5404	72.4879	43.5142	-2.35556	0.423839	-5.55768	2.73e-08	3.46e-07	Down
novel0322	Pu	PP	12.4502	6.15806	9.30414	1.24436	0.868559	1.43267	0.151953	0.251053	No
novel0324	NA	NA	NA	NA	NA	NA	NA	NA	NA	NA	NA
novel0327	Pu	PP	13.2681	2.0916	7.67987	3.12408	1.27753	2.4454	0.0144691	0.0373669	No
novel0328	NA	NA	NA	NA	NA	NA	NA	NA	NA	NA	NA
novel0329	NA	NA	NA	NA	NA	NA	NA	NA	NA	NA	NA
novel0330	Pu	PP	7.03178	4.06646	5.54912	0.988714	1.03311	0.95703	0.338552	0.466605	No
novel0331	Pu	PP	2.84886	1.24095	2.0449	1.08163	1.5811	0.684097	0.493914	0.628618	No
novel0332	NA	NA	NA	NA	NA	NA	NA	NA	NA	NA	NA
novel0334	Pu	PP	3.2081	2.0916	2.64985	0.923345	1.58846	0.581284	0.561049	0.697379	No
novel0335	Pu	PP	250.394	968.566	609.48	-1.95284	0.239872	-8.14119	3.91e-16	1.3e-14	Down
novel0336	Pu	PP	248.128	729.085	488.607	-1.5502	0.353925	-4.38002	1.19e-05	7.7e-05	Down
novel0337	Pu	PP	809.723	1233.81	1021.77	-0.612019	0.355532	-1.72142	0.0851746	0.161832	No
novel0338	Pu	PP	7.03787	15.6588	11.3483	-1.24566	0.821546	-1.51624	0.129459	0.230957	No
novel0339	NA	NA	NA	NA	NA	NA	NA	NA	NA	NA	NA
novel0340	NA	NA	NA	NA	NA	NA	NA	NA	NA	NA	NA
novel0342	NA	NA	NA	NA	NA	NA	NA	NA	NA	NA	NA
novel0343	Pu	PP	21.8368	32.1981	27.0175	-0.599975	0.491017	-1.2219	0.221745	0.344936	No
novel0345	Pu	PP	1.13492	15.095	8.11494	-3.67371	1.24849	-2.94253	0.00325537	0.0104427	No
novel0346	Pu	PP	886.112	1066.27	976.19	-0.266198	0.315076	-0.844868	0.398185	0.524342	No
novel0347	Pu	PP	1995.88	3912.35	2954.11	-0.971459	0.239199	-4.06131	4.88e-05	0.000270427	No
novel0348	Pu	PP	6283.2	3866.78	5074.99	0.699605	0.371363	1.88388	0.0595808	0.118272	No
novel0349	Pu	PP	33772.4	32270.2	33021.3	0.065483	0.321673	0.20357	0.83869	0.892366	No
novel0352	Pu	PP	2.35608	8.21854	5.28731	-1.62029	1.34318	-1.20631	0.227699	0.350295	No
novel0353	NA	NA	NA	NA	NA	NA	NA	NA	NA	NA	NA
novel0355	NA	NA	NA	NA	NA	NA	NA	NA	NA	NA	NA
novel0356	NA	NA	NA	NA	NA	NA	NA	NA	NA	NA	NA
novel0357	NA	NA	NA	NA	NA	NA	NA	NA	NA	NA	NA
novel0358	NA	NA	NA	NA	NA	NA	NA	NA	NA	NA	NA
novel0359	Pu	PP	1.43837	6.1425	3.79044	-1.92505	1.29553	-1.48592	0.1373	0.234078	No
novel0360	NA	NA	NA	NA	NA	NA	NA	NA	NA	NA	NA
novel0361	NA	NA	NA	NA	NA	NA	NA	NA	NA	NA	NA
novel0362	NA	NA	NA	NA	NA	NA	NA	NA	NA	NA	NA
novel0363	Pu	PP	1.25876	4.42564	2.8422	-1.63452	1.48358	-1.10174	0.270576	0.397642	No
novel0364	Pu	PP	29.8991	33.1021	31.5006	-0.19844	0.47184	-0.420566	0.674072	0.781958	No
novel0365	Pu	PP	1096.98	1712.65	1404.81	-0.643721	0.325318	-1.97875	0.0478446	0.0978974	No
novel0366	Pu	PP	15103.3	18390	16746.7	-0.284154	0.311675	-0.911701	0.361926	0.488692	No
novel0370	Pu	PP	549.574	223.669	386.622	1.30026	0.290008	4.48352	7.34e-06	5.28e-05	Up
novel0372	Pu	PP	1538.94	1068.87	1303.9	0.530224	0.324468	1.63413	0.102231	0.187541	No
novel0373	Pu	PP	5.66974	0	2.83487	3.7977	1.73775	2.18542	0.0288583	0.0667506	No
novel0374	Pu	PP	2138.26	2742.2	2440.23	-0.361147	0.313844	-1.15072	0.249846	0.377609	No
novel0375	Pu	PP	0.592351	13.1913	6.89182	-4.41303	1.18683	-3.71832	0.00020055	0.000935899	Down
novel0376	Pu	PP	0.867922	13.0746	6.97124	-3.77251	1.28219	-2.94224	0.00325843	0.0104427	No
novel0377	Pu	PP	1.1847	23.5715	12.3781	-4.23257	1.13373	-3.73331	0.000188977	0.000897643	Down
novel0378	NA	NA	NA	NA	NA	NA	NA	NA	NA	NA	NA
novel0379	Pu	PP	4.2362	95.0666	49.6514	-4.49068	0.939742	-4.77863	1.76e-06	1.38e-05	Down
novel0380	Pu	PP	17.9283	124.09	71.0091	-2.77629	0.475312	-5.84099	5.19e-09	7.67e-08	Down
novel0382	Pu	PP	1.05849	1.97486	1.51667	-0.819173	1.90817	-0.429299	0.667706	1	No
novel0383	Pu	PP	96.1273	51.4685	73.7979	0.896983	0.35254	2.54435	0.0109483	0.0297168	No
novel0384	NA	NA	NA	NA	NA	NA	NA	NA	NA	NA	NA
novel0385	NA	NA	NA	NA	NA	NA	NA	NA	NA	NA	NA
novel0386	NA	NA	NA	NA	NA	NA	NA	NA	NA	NA	NA
novel0387	NA	NA	NA	NA	NA	NA	NA	NA	NA	NA	NA
novel0388	NA	NA	NA	NA	NA	NA	NA	NA	NA	NA	NA
novel0389	NA	NA	NA	NA	NA	NA	NA	NA	NA	NA	NA
novel0390	NA	NA	NA	NA	NA	NA	NA	NA	NA	NA	NA
novel0393	NA	NA	NA	NA	NA	NA	NA	NA	NA	NA	NA
novel0395	NA	NA	NA	NA	NA	NA	NA	NA	NA	NA	NA
novel0396	NA	NA	NA	NA	NA	NA	NA	NA	NA	NA	NA
novel0402	Pu	PP	1.56459	8.24966	4.90712	-2.34711	1.19437	-1.96514	0.0493979	0.100304	No
novel0403	Pu	PP	2.83791	13.02	7.92898	-2.29763	0.845077	-2.71884	0.00655113	0.0193622	No
novel0405	Pu	PP	0.631187	108.136	54.3838	-7.51093	0.85085	-8.82756	1.07e-18	5.69e-17	Down
novel0406	Pu	PP	3621.86	5572.17	4597.01	-0.621713	0.246312	-2.52409	0.0115998	0.0311672	No
novel0407	Pu	PP	4193.8	3913.46	4053.63	0.0998902	0.235912	0.423421	0.671988	0.781958	No
novel0408	Pu	PP	543.312	561.793	552.553	-0.0425012	0.253947	-0.167362	0.867085	0.915256	No
novel0409	Pu	PP	226.837	54.0713	140.454	2.08416	0.422625	4.93146	8.16e-07	7e-06	Up
novel0410	Pu	PP	122.116	16.6561	69.3858	3.00471	0.498411	6.02859	1.65e-09	2.75e-08	Up
novel0412	Pu	PP	654.698	201.993	428.345	1.70065	0.548604	3.09997	0.00193543	0.0069571	Up
novel0413	Pu	PP	82.2986	273.671	177.985	-1.74116	0.431578	-4.0344	5.47e-05	0.000297175	Down
novel0414	Pu	PP	475.657	639.522	557.589	-0.41999	0.299133	-1.40403	0.160311	0.261612	No
novel0415	Pu	PP	153.225	106.919	130.072	0.529921	0.359145	1.47551	0.140075	0.23434	No
novel0418	Pu	PP	153.377	191.003	172.19	-0.29182	0.344184	-0.847861	0.396516	0.524342	No
novel0420	Pu	PP	3.4691	5.6977	4.5834	-0.759105	1.00383	-0.756206	0.449526	0.580456	No
novel0421	Pu	PP	12.6554	13.9162	13.2858	0.0219716	0.723684	0.0303608	0.975779	0.979461	No
novel0425	Pu	PP	184.469	1040.57	612.522	-2.49057	0.303987	-8.193	2.55e-16	9.68e-15	Down
novel0426	Pu	PP	1141.85	5453.31	3297.58	-2.255	0.248223	-9.08459	1.04e-19	7.85e-18	Down
novel0427	NA	NA	NA	NA	NA	NA	NA	NA	NA	NA	NA
novel0428	Pu	PP	26.9421	13.3457	20.1439	1.09684	0.668975	1.63958	0.101091	0.186738	No
novel0431	Pu	PP	16.9076	12.2861	14.5969	0.353994	0.674801	0.52459	0.599868	0.725295	No
novel0432	Pu	PP	24.0824	6.18917	15.1358	1.99568	0.723785	2.75728	0.00582837	0.0178201	No
novel0433	Pu	PP	5.69535	1.60013	3.64774	2.09306	1.39655	1.49874	0.133942	0.234078	No
novel0434	NA	NA	NA	NA	NA	NA	NA	NA	NA	NA	NA
novel0435	Pu	PP	105.925	29.0811	67.5033	1.87586	0.436387	4.29861	1.72e-05	0.00010632	Up
novel0436	Pu	PP	125.783	15.0015	70.3924	2.9908	0.462018	6.47335	9.59e-11	1.82e-09	Up
novel0437	Pu	PP	4179.77	1813.03	2996.4	1.20241	0.334096	3.599	0.000319447	0.00137053	Up
novel0438	Pu	PP	126.896	37.3577	82.1268	1.74836	0.421097	4.15192	3.3e-05	0.000199317	Up
novel0441	Pu	PP	8.94487	17.1877	13.0663	-0.916535	0.695375	-1.31804	0.187489	0.298635	No
novel0442	Pu	PP	11.8699	46.1367	29.0033	-1.91032	0.72543	-2.63337	0.00845426	0.024181	No
novel0443	Pu	PP	4.16577	16.0935	10.1296	-1.87523	1.07547	-1.74364	0.0812218	0.155432	No
novel0444	Pu	PP	51.0588	24.3053	37.682	1.00816	0.477807	2.10997	0.0348607	0.077924	No
novel0446	Pu	PP	1.60105	1.99042	1.79574	-0.495593	1.55508	-0.318693	0.749959	0.834683	No
novel0448	Pu	PP	16537.3	26059.5	21298.4	-0.656312	0.315186	-2.0823	0.037315	0.080945	No
novel0449	Pu	PP	327.907	416.456	372.181	-0.348418	0.238448	-1.46119	0.143964	0.239339	No
novel0450	Pu	PP	35.2366	120.56	77.8983	-1.79969	0.621603	-2.89524	0.00378873	0.0117186	No
novel0452	Pu	PP	5598.46	2653.99	4126.23	1.07725	0.310976	3.46411	0.000531998	0.0021771	Up
novel0453	Pu	PP	52.6076	79.8402	66.2239	-0.612207	0.337921	-1.81169	0.0700344	0.135979	No
novel0454	Pu	PP	250.107	352.322	301.215	-0.507198	0.281312	-1.80298	0.0713921	0.137611	No
novel0455	Pu	PP	360.772	304.415	332.593	0.252075	0.312838	0.805767	0.420377	0.548139	No
novel0457	Pu	PP	0	7.74263	3.87131	-6.39669	1.82364	-3.50766	0.000452068	0.00187891	Down
novel0458	NA	NA	NA	NA	NA	NA	NA	NA	NA	NA	NA
novel0459	NA	NA	NA	NA	NA	NA	NA	NA	NA	NA	NA
novel0461	NA	NA	NA	NA	NA	NA	NA	NA	NA	NA	NA
novel0462	NA	NA	NA	NA	NA	NA	NA	NA	NA	NA	NA
novel0463	NA	NA	NA	NA	NA	NA	NA	NA	NA	NA	NA
novel0464	Pu	PP	0	7.74263	3.87131	-6.39669	1.82364	-3.50766	0.000452068	0.00187891	Down
novel0466	NA	NA	NA	NA	NA	NA	NA	NA	NA	NA	NA
novel0469	Pu	PP	14.5076	26.2891	20.3984	-0.935501	0.563602	-1.65986	0.0969425	0.180327	No
novel0470	Pu	PP	4.32483	19.8097	12.0673	-2.13272	0.906697	-2.35218	0.0186636	0.0461135	No
novel0471	Pu	PP	4.32483	19.8097	12.0673	-2.13272	0.906697	-2.35218	0.0186636	0.0461135	No
novel0472	Pu	PP	2.58661	28.9256	15.7561	-3.4859	0.879431	-3.96381	7.38e-05	0.000384725	Down
novel0473	NA	NA	NA	NA	NA	NA	NA	NA	NA	NA	NA
novel0474	Pu	PP	0	5.08949	2.54474	-5.97346	1.90163	-3.14123	0.00168239	0.00613036	Down
novel0475	NA	NA	NA	NA	NA	NA	NA	NA	NA	NA	NA
novel0476	Pu	PP	1.67748	21.1363	11.4069	-3.63308	1.07149	-3.39069	0.000697181	0.00276792	Down
novel0477	NA	NA	NA	NA	NA	NA	NA	NA	NA	NA	NA
novel0478	NA	NA	NA	NA	NA	NA	NA	NA	NA	NA	NA
novel0479	NA	NA	NA	NA	NA	NA	NA	NA	NA	NA	NA
novel0480	NA	NA	NA	NA	NA	NA	NA	NA	NA	NA	NA
novel0481	NA	NA	NA	NA	NA	NA	NA	NA	NA	NA	NA
novel0483	NA	NA	NA	NA	NA	NA	NA	NA	NA	NA	NA
novel0484	NA	NA	NA	NA	NA	NA	NA	NA	NA	NA	NA
novel0487	NA	NA	NA	NA	NA	NA	NA	NA	NA	NA	NA
novel0490	NA	NA	NA	NA	NA	NA	NA	NA	NA	NA	NA
novel0491	NA	NA	NA	NA	NA	NA	NA	NA	NA	NA	NA
novel0492	NA	NA	NA	NA	NA	NA	NA	NA	NA	NA	NA
novel0496	NA	NA	NA	NA	NA	NA	NA	NA	NA	NA	NA
novel0501	NA	NA	NA	NA	NA	NA	NA	NA	NA	NA	NA
novel0502	NA	NA	NA	NA	NA	NA	NA	NA	NA	NA	NA
novel0503	NA	NA	NA	NA	NA	NA	NA	NA	NA	NA	NA
novel0508	Pu	PP	1.07181	10.6549	5.86335	-3.38461	1.03438	-3.2721	0.0010675	0.0040565	Down
novel0509	NA	NA	NA	NA	NA	NA	NA	NA	NA	NA	NA
novel0510	NA	NA	NA	NA	NA	NA	NA	NA	NA	NA	NA
novel0511	Pu	PP	1.63627	10.8417	6.23898	-2.60246	1.06274	-2.44883	0.0143322	0.0373669	No
novel0512	NA	NA	NA	NA	NA	NA	NA	NA	NA	NA	NA
novel0513	NA	NA	NA	NA	NA	NA	NA	NA	NA	NA	NA
novel0514	NA	NA	NA	NA	NA	NA	NA	NA	NA	NA	NA
novel0515	NA	NA	NA	NA	NA	NA	NA	NA	NA	NA	NA
novel0516	Pu	PP	3.39143	70.4876	36.9395	-4.35289	0.894379	-4.86695	1.13e-06	9.42e-06	Down
novel0517	Pu	PP	6.23408	113.961	60.0976	-4.19964	0.885742	-4.74139	2.12e-06	1.61e-05	Down
novel0519	NA	NA	NA	NA	NA	NA	NA	NA	NA	NA	NA
novel0521	NA	NA	NA	NA	NA	NA	NA	NA	NA	NA	NA
novel0522	NA	NA	NA	NA	NA	NA	NA	NA	NA	NA	NA
novel0527	NA	NA	NA	NA	NA	NA	NA	NA	NA	NA	NA
novel0528	NA	NA	NA	NA	NA	NA	NA	NA	NA	NA	NA
novel0529	NA	NA	NA	NA	NA	NA	NA	NA	NA	NA	NA
novel0531	NA	NA	NA	NA	NA	NA	NA	NA	NA	NA	NA
novel0534	Pu	PP	1.21259	15.9301	8.57132	-3.68806	1.57101	-2.34757	0.0188961	0.0461135	No
novel0535	NA	NA	NA	NA	NA	NA	NA	NA	NA	NA	NA
novel0536	NA	NA	NA	NA	NA	NA	NA	NA	NA	NA	NA
novel0537	Pu	PP	1.80731	5.65103	3.72917	-1.58882	1.66703	-0.953084	0.340547	0.466936	No
novel0538	NA	NA	NA	NA	NA	NA	NA	NA	NA	NA	NA
novel0539	NA	NA	NA	NA	NA	NA	NA	NA	NA	NA	NA
novel0540	NA	NA	NA	NA	NA	NA	NA	NA	NA	NA	NA
novel0541	NA	NA	NA	NA	NA	NA	NA	NA	NA	NA	NA
novel0542	Pu	PP	2.22129	0	1.11065	2.44614	2.21283	1.10543	0.268971	1	No
novel0543	NA	NA	NA	NA	NA	NA	NA	NA	NA	NA	NA
novel0544	NA	NA	NA	NA	NA	NA	NA	NA	NA	NA	NA
novel0545	NA	NA	NA	NA	NA	NA	NA	NA	NA	NA	NA
novel0546	Pu	PP	2574.92	2597.22	2586.07	-0.0130003	0.355374	-0.036582	0.970818	0.978173	No
novel0548	Pu	PP	7.41042	16.5615	11.986	-1.11904	0.739538	-1.51316	0.130239	0.230957	No
novel0549	Pu	PP	25523	40298.9	32910.9	-0.659072	0.317845	-2.07357	0.0381197	0.0817728	No
novel0550	Pu	PP	38.7785	14.51	26.6442	1.3399	0.577164	2.32152	0.0202588	0.048548	No
novel0551	Pu	PP	12.7936	58.9532	35.8734	-2.17009	0.70425	-3.08142	0.00206014	0.00711684	Down
novel0554	NA	NA	NA	NA	NA	NA	NA	NA	NA	NA	NA
novel0560	NA	NA	NA	NA	NA	NA	NA	NA	NA	NA	NA
novel0561	Pu	PP	182.182	639.9	411.041	-1.80657	0.328423	-5.50074	3.78e-08	4.57e-07	Down
novel0563	NA	NA	NA	NA	NA	NA	NA	NA	NA	NA	NA
novel0564	NA	NA	NA	NA	NA	NA	NA	NA	NA	NA	NA
novel0566	NA	NA	NA	NA	NA	NA	NA	NA	NA	NA	NA

## Sheet: Ad_vs_Pu
miRNA_ID	sampleA	sampleB	baseMeanA	baseMeanB	baseMean	log2FoldChange	lfcSE	stat	pvalue	padj	Dif2
novel0001	Ad	Pu	265.703	11.2638	138.483	4.59419	0.599924	7.65796	1.89e-14	2.27e-13	Up
novel0005	Ad	Pu	48.1031	34.2307	41.1669	0.443261	0.509057	0.870751	0.38389	0.538164	No
novel0007	Ad	Pu	44.021	96.2409	70.131	-1.18646	0.491017	-2.41633	0.0156777	0.0385517	No
novel0008	Ad	Pu	2.96557	6.17823	4.5719	-1.37961	1.39922	-0.985988	0.324139	0.479023	No
novel0009	Ad	Pu	5.77292	12.2567	9.0148	-1.19464	1.03064	-1.15913	0.246405	0.389061	No
novel0010	Ad	Pu	97.0155	138.354	117.685	-0.535318	0.385698	-1.38792	0.165161	0.291461	No
novel0011	Ad	Pu	2.87247	2.06016	2.46632	0.417996	1.66413	0.25118	0.801675	0.88373	No
novel0012	Ad	Pu	17.9389	26.9781	22.4585	-0.697451	0.738167	-0.944842	0.344739	0.502048	No
novel0014	Ad	Pu	9.30919	12.4937	10.9014	-0.423407	0.851416	-0.497297	0.618979	0.736322	No
novel0016	Ad	Pu	57.6388	75.5421	66.5905	-0.456352	0.489426	-0.932424	0.351118	0.506843	No
novel0018	Ad	Pu	116.235	411.908	264.072	-1.81692	0.367743	-4.94074	7.78e-07	4.03e-06	Down
novel0019	Ad	Pu	11.1734	18.2398	14.7066	-0.625889	0.757875	-0.825848	0.408891	0.565286	No
novel0020	Ad	Pu	237.869	238.757	238.313	-0.0214775	0.366395	-0.0586184	0.953256	0.97271	No
novel0022	Ad	Pu	183.06	228.247	205.654	-0.334424	0.419573	-0.797058	0.425417	0.57603	No
novel0023	Ad	Pu	12.4701	11.0345	11.7523	0.0615985	0.844377	0.0729514	0.941845	0.966545	No
novel0024	Ad	Pu	44.8023	38.5405	41.6714	0.205073	0.490504	0.418087	0.675884	0.782877	No
novel0025	Ad	Pu	6.78718	8.26506	7.52612	-0.21271	1.01209	-0.210169	0.833536	0.899499	No
novel0026	NA	NA	NA	NA	NA	NA	NA	NA	NA	NA	NA
novel0028	Ad	Pu	51.4812	62.5487	57.0149	-0.309221	0.46359	-0.667014	0.504763	0.642135	No
novel0029	Ad	Pu	3.25092	8.45824	5.85458	-1.38462	1.18733	-1.16616	0.243549	0.386586	No
novel0031	Ad	Pu	10.4725	5.44673	7.95962	0.945097	1.05529	0.89558	0.370477	0.526745	No
novel0032	Ad	Pu	6.72518	0.95835	3.84177	2.75596	1.45195	1.8981	0.0576823	0.119017	No
novel0033	Ad	Pu	0	2.16238	1.08119	-2.41348	2.58998	-0.931855	0.351411	0.506843	No
novel0038	NA	NA	NA	NA	NA	NA	NA	NA	NA	NA	NA
novel0039	Ad	Pu	3.66651	18.4195	11.043	-2.36218	1.03371	-2.28514	0.0223046	0.0514721	No
novel0040	Ad	Pu	241.513	210.971	226.242	0.179976	0.393671	0.457173	0.647547	0.757523	No
novel0041	NA	NA	NA	NA	NA	NA	NA	NA	NA	NA	NA
novel0043	NA	NA	NA	NA	NA	NA	NA	NA	NA	NA	NA
novel0044	Ad	Pu	44.2193	39.8415	42.0304	0.148723	0.493309	0.301481	0.763048	0.86058	No
novel0045	Ad	Pu	4.16604	3.4149	3.79047	0.146316	1.33523	0.109581	0.912742	0.950772	No
novel0046	NA	NA	NA	NA	NA	NA	NA	NA	NA	NA	NA
novel0048	Ad	Pu	24.695	22.8876	23.7913	0.121515	0.643052	0.188967	0.850119	0.914106	No
novel0050	Ad	Pu	6.31564	4.62892	5.47228	0.565022	1.15075	0.491001	0.623425	0.736329	No
novel0051	Ad	Pu	14.0119	21.0669	17.5394	-0.676567	0.714866	-0.946425	0.343932	0.502048	No
novel0053	Ad	Pu	6.75316	14.1685	10.4608	-1.32641	0.971561	-1.36524	0.172178	0.30031	No
novel0056	Ad	Pu	6.05827	6.51973	6.289	-0.0981593	1.07311	-0.0914714	0.927118	0.961403	No
novel0058	Ad	Pu	0.756893	1.4756	1.11625	-0.430489	2.39151	-0.180008	0.857147	0.915103	No
novel0059	Ad	Pu	56.4442	41.4991	48.9716	0.463601	0.462118	1.00321	0.31576	0.470084	No
novel0060	Ad	Pu	19.5238	4.55734	12.0406	2.11092	0.862684	2.44692	0.0144084	0.0369445	No
novel0061	Ad	Pu	56.0443	26.9467	41.4955	1.08251	0.521241	2.07679	0.037821	0.0822195	No
novel0062	Ad	Pu	14.2041	20.1325	17.1683	-0.506761	0.688137	-0.736426	0.461472	0.606651	No
novel0063	Ad	Pu	55.2874	25.833	40.5602	1.12091	0.524999	2.13508	0.0327546	0.072788	No
novel0064	Ad	Pu	26.1316	49.7135	37.9225	-1.03014	0.574709	-1.79246	0.0730601	0.145152	No
novel0065	Ad	Pu	43.2359	107.934	75.585	-1.27492	0.460369	-2.76933	0.0056171	0.0158975	No
novel0067	Ad	Pu	0.756893	2.8449	1.80089	-1.34622	2.02009	-0.666415	0.505146	0.642135	No
novel0068	Ad	Pu	5.01603	4.30137	4.6587	0.0976497	1.38998	0.0702525	0.943993	0.966545	No
novel0069	Ad	Pu	8196.93	6391.34	7294.13	0.358828	0.341789	1.04985	0.293786	0.44739	No
novel0070	NA	NA	NA	NA	NA	NA	NA	NA	NA	NA	NA
novel0071	Ad	Pu	0.756893	1.92718	1.34204	-0.800453	2.23995	-0.357353	0.720827	0.822236	No
novel0072	Ad	Pu	19.9059	7.83414	13.87	1.2707	0.934994	1.35905	0.174132	0.301963	No
novel0073	Ad	Pu	10.0381	5.8472	7.94265	0.815105	0.927866	0.878473	0.379687	0.535541	No
novel0074	Ad	Pu	5.23625	3.25176	4.24401	0.687835	1.38462	0.496768	0.619352	0.736322	No
novel0075	Ad	Pu	6.21649	9.62194	7.91922	-0.76393	1.00697	-0.758643	0.448066	0.597421	No
novel0080	Ad	Pu	40.2334	18.1846	29.209	1.10731	0.601734	1.8402	0.0657386	0.13236	No
novel0082	Ad	Pu	3.53626	2.3419	2.93908	0.74178	1.50011	0.494484	0.620965	0.736322	No
novel0086	Ad	Pu	0.378447	4.34523	2.36184	-2.52362	1.8899	-1.33532	0.181773	0.309841	No
novel0089	Ad	Pu	36.9917	54.534	45.7628	-0.616653	0.512938	-1.2022	0.229287	0.372378	No
novel0096	Ad	Pu	1.20046	0.592603	0.896533	1.21566	2.67044	0.455229	0.648945	0.757523	No
novel0098	Ad	Pu	0.378447	3.61751	1.99798	-2.26028	1.99956	-1.13039	0.258312	0.403612	No
novel0099	Ad	Pu	10.2583	11.7249	10.9916	-0.0750708	0.846779	-0.0886545	0.929356	0.961403	No
novel0100	Ad	Pu	3.22294	5.93468	4.57881	-0.826702	1.30335	-0.634288	0.525893	0.660116	No
novel0101	Ad	Pu	14.1142	8.1835	11.1488	0.695279	0.875051	0.794559	0.42687	0.57603	No
novel0103	Ad	Pu	50.464	38.0996	44.2818	0.328777	0.569602	0.577206	0.563801	0.684778	No
novel0106	Ad	Pu	423.977	1993.28	1208.63	-2.21994	0.351321	-6.31883	2.64e-10	2.33e-09	Down
novel0107	Ad	Pu	453.502	1768.66	1111.08	-1.96469	0.380087	-5.16906	2.35e-07	1.36e-06	Down
novel0108	Ad	Pu	3.91471	11.1871	7.55093	-1.30307	1.05926	-1.23017	0.218634	0.360386	No
novel0109	Ad	Pu	32.8845	164.624	98.7542	-2.27587	0.467485	-4.86833	1.13e-06	5.53e-06	Down
novel0110	Ad	Pu	260.171	961.592	610.881	-1.89246	0.39916	-4.74111	2.13e-06	9.96e-06	Down
novel0112	Ad	Pu	358.077	2312.67	1335.38	-2.6967	0.336945	-8.00338	1.21e-15	1.65e-14	Down
novel0116	NA	NA	NA	NA	NA	NA	NA	NA	NA	NA	NA
novel0117	Ad	Pu	11514	47085.8	29299.9	-2.03192	0.280693	-7.23895	4.52e-13	4.84e-12	Down
novel0118	NA	NA	NA	NA	NA	NA	NA	NA	NA	NA	NA
novel0119	Ad	Pu	2805.04	1849.76	2327.4	0.601798	0.320645	1.87683	0.0605409	0.123553	No
novel0120	NA	NA	NA	NA	NA	NA	NA	NA	NA	NA	NA
novel0121	NA	NA	NA	NA	NA	NA	NA	NA	NA	NA	NA
novel0122	Ad	Pu	127.274	0.190001	63.7322	9.72345	1.33059	7.30762	2.72e-13	3.02e-12	Up
novel0123	Ad	Pu	16.4779	11.6772	14.0776	0.436193	0.742445	0.587508	0.556862	0.684778	No
novel0125	NA	NA	NA	NA	NA	NA	NA	NA	NA	NA	NA
novel0126	NA	NA	NA	NA	NA	NA	NA	NA	NA	NA	NA
novel0127	NA	NA	NA	NA	NA	NA	NA	NA	NA	NA	NA
novel0128	NA	NA	NA	NA	NA	NA	NA	NA	NA	NA	NA
novel0129	Ad	Pu	8.77252	26.8601	17.8163	-1.51325	0.740588	-2.04331	0.0410214	0.087903	No
novel0130	Ad	Pu	94.1052	146.445	120.275	-0.622577	0.417177	-1.49236	0.135606	0.249581	No
novel0131	Ad	Pu	8897.37	12626.6	10762	-0.505045	0.374359	-1.34909	0.177307	0.305701	No
novel0133	Ad	Pu	98.2432	148.345	123.294	-0.581652	0.41573	-1.39911	0.16178	0.287184	No
novel0134	Ad	Pu	145.264	175.479	160.372	-0.248922	0.401982	-0.619238	0.535759	0.669699	No
novel0136	Ad	Pu	537.795	651.086	594.44	-0.272996	0.363787	-0.750427	0.452998	0.601324	No
novel0137	Ad	Pu	151821	167687	159754	-0.143386	0.282412	-0.507719	0.61165	0.73398	No
novel0138	Ad	Pu	75.4068	23.7446	49.5757	1.69493	0.498585	3.39948	0.000675149	0.00230165	Up
novel0139	Ad	Pu	342.724	158.382	250.553	1.10845	0.367737	3.01424	0.00257627	0.0077288	Up
novel0140	Ad	Pu	6.15137	5.65294	5.90215	0.0596592	1.16186	0.0513479	0.959048	0.975303	No
novel0141	Ad	Pu	104203	149287	126745	-0.51868	0.315627	-1.64333	0.100314	0.191683	No
novel0142	Ad	Pu	1.20046	1.63088	1.41567	-0.271801	2.07783	-0.13081	0.895925	0.939782	No
novel0143	Ad	Pu	11132.3	11133.1	11132.7	0.000206606	0.318654	0.000648371	0.999483	0.999483	No
novel0144	Ad	Pu	0.822016	2.81986	1.82094	-1.71073	2.0973	-0.81568	0.414683	0.570665	No
novel0145	Ad	Pu	3.15782	6.97082	5.06432	-0.977433	1.23302	-0.792712	0.427945	0.57603	No
novel0146	Ad	Pu	1.13534	15.172	8.15369	-3.16865	1.27421	-2.48675	0.0128917	0.0336306	No
novel0147	Ad	Pu	1995.8	3957.56	2976.68	-0.986245	0.329646	-2.99183	0.00277306	0.00823682	No
novel0148	Ad	Pu	5961	6572.56	6266.78	-0.140294	0.327338	-0.428591	0.668221	0.777001	No
novel0149	Ad	Pu	140.086	397.216	268.651	-1.48993	0.391355	-3.80709	0.000140611	0.000520781	Down
novel0150	Ad	Pu	7.98765	27.764	17.8758	-1.69723	0.741071	-2.29023	0.0220078	0.0511809	No
novel0151	Ad	Pu	9.87988	9.18218	9.53103	0.216752	0.887096	0.244339	0.806968	0.88373	No
novel0152	Ad	Pu	1049.69	1352.38	1201.03	-0.36374	0.298232	-1.21966	0.222595	0.36491	No
novel0153	Ad	Pu	6.66006	9.0785	7.86928	-0.595297	1.03113	-0.577326	0.563719	0.684778	No
novel0154	Ad	Pu	2.58713	2.08246	2.33479	-0.00443964	1.90498	-0.00233054	0.99814	0.999483	No
novel0155	NA	NA	NA	NA	NA	NA	NA	NA	NA	NA	NA
novel0156	Ad	Pu	83.3476	217.586	150.467	-1.33811	0.413579	-3.23543	0.00121459	0.00387636	Down
novel0157	Ad	Pu	0	3.02064	1.51032	-2.89138	2.28898	-1.26318	0.206525	0.342307	No
novel0160	Ad	Pu	2616.53	1213.74	1915.14	1.11015	0.336405	3.30005	0.000966674	0.0031522	Up
novel0161	Ad	Pu	1185.44	1791.6	1488.52	-0.591211	0.405326	-1.45861	0.144673	0.264646	No
novel0164	Ad	Pu	88.4326	13.1572	50.7949	2.74102	0.517184	5.29989	1.16e-07	7.09e-07	Up
novel0165	Ad	Pu	68.7158	179.291	124.004	-1.35189	0.38748	-3.48893	0.000484962	0.00171163	Down
novel0166	Ad	Pu	2761.39	94.7721	1428.08	4.86574	0.439657	11.0671	1.81e-28	9.06e-27	Up
novel0167	Ad	Pu	25.0114	56.6301	40.8207	-1.21716	0.570063	-2.13514	0.0327495	0.072788	No
novel0168	Ad	Pu	38.5797	32.3363	35.458	0.212319	0.535106	0.396779	0.691531	0.795717	No
novel0170	Ad	Pu	60.0614	25.4763	42.7689	1.21836	0.512347	2.378	0.0174069	0.0417766	No
novel0171	Ad	Pu	149.815	96.1919	123.003	0.641578	0.389224	1.64835	0.0992807	0.190924	No
novel0172	Ad	Pu	3.60139	3.65388	3.62763	0.0647371	1.38941	0.0465934	0.962837	0.975849	No
novel0173	Ad	Pu	76.9518	48.6723	62.8121	0.644556	0.485622	1.32728	0.184417	0.31257	No
novel0174	Ad	Pu	341.438	487.152	414.295	-0.497029	0.369881	-1.34375	0.179028	0.306905	No
novel0175	Ad	Pu	6582.2	9900.36	8241.28	-0.589238	0.279518	-2.10805	0.0350271	0.0772656	No
novel0176	Ad	Pu	1.57891	1.02993	1.30442	0.781598	2.14755	0.363948	0.715897	0.819729	No
novel0178	NA	NA	NA	NA	NA	NA	NA	NA	NA	NA	NA
novel0179	Ad	Pu	49.1174	34.8487	41.983	0.465783	0.486235	0.957939	0.338094	0.497197	No
novel0181	Ad	Pu	382.465	339.564	361.015	0.17939	0.326098	0.550113	0.582242	0.704325	No
novel0182	Ad	Pu	43.3785	32.2197	37.7991	0.441865	0.557695	0.792306	0.428182	0.57603	No
novel0183	Ad	Pu	2.40092	3.65174	3.02633	-0.509708	1.5478	-0.329311	0.741921	0.843092	No
novel0186	Ad	Pu	2.27068	53.0101	27.6404	-3.96484	0.871529	-4.54929	5.38e-06	2.34e-05	Down
novel0187	Ad	Pu	16.6051	259.462	138.034	-3.95276	0.461278	-8.56913	1.04e-17	1.74e-16	Down
novel0188	Ad	Pu	1705.61	1196.03	1450.82	0.512363	0.310591	1.64964	0.099017	0.190924	No
novel0189	Ad	Pu	92.1794	45.3195	68.7494	1.02117	0.420093	2.43081	0.0150652	0.0376631	No
novel0190	Ad	Pu	448.941	341.539	395.24	0.403998	0.337681	1.19639	0.231544	0.372378	No
novel0191	Ad	Pu	3.25092	5.44003	4.34548	-0.748557	1.28558	-0.582271	0.560384	0.684778	No
novel0192	Ad	Pu	10.1963	8.30832	9.25232	0.259193	0.896657	0.289066	0.772531	0.864773	No
novel0193	Ad	Pu	133958	230355	182157	-0.782103	0.351241	-2.22669	0.0259682	0.0590186	No
novel0194	Ad	Pu	702.725	477.8	590.263	0.558115	0.331587	1.68316	0.0923435	0.181066	No
novel0195	Ad	Pu	3.62937	9.21312	6.42124	-1.30722	1.1135	-1.17397	0.240406	0.383627	No
novel0196	Ad	Pu	93.774	66.9845	80.3792	0.494289	0.413397	1.19568	0.231823	0.372378	No
novel0197	Ad	Pu	14219.8	76524.3	45372.1	-2.4281	0.298673	-8.12963	4.31e-16	6.46e-15	Down
novel0198	NA	NA	NA	NA	NA	NA	NA	NA	NA	NA	NA
novel0199	Ad	Pu	1.13534	3.55836	2.34685	-1.23696	1.872	-0.660766	0.508762	0.644003	No
novel0200	Ad	Pu	8.65144	3.76688	6.20916	1.28585	1.13092	1.137	0.25554	0.401372	No
novel0202	Ad	Pu	67.2922	156.806	112.049	-1.23978	0.460131	-2.6944	0.00705149	0.0195875	No
novel0204	Ad	Pu	12.5973	36.4928	24.545	-1.54462	0.651423	-2.37114	0.0177332	0.0418893	No
novel0205	Ad	Pu	1289.55	17721.8	9505.68	-3.77888	0.392354	-9.63132	5.9e-22	1.36e-20	Down
novel0206	Ad	Pu	11.4619	171.959	91.7106	-3.98774	0.538907	-7.39967	1.37e-13	1.58e-12	Down
novel0207	Ad	Pu	229.272	17.0446	123.159	3.76808	0.468026	8.05101	8.21e-16	1.17e-14	Up
novel0208	Ad	Pu	3.84959	25.3014	14.5755	-2.37376	0.916769	-2.58927	0.00961788	0.0264712	No
novel0209	Ad	Pu	0.822016	1.33671	1.07936	-0.615212	2.69447	-0.228324	0.819395	0.892901	No
novel0213	Ad	Pu	7.89767	4.7231	6.31038	0.652514	1.1238	0.580634	0.561487	0.684778	No
novel0215	Ad	Pu	4.76471	1.84134	3.30303	1.4535	1.39316	1.04331	0.296804	0.449702	No
novel0218	Ad	Pu	17.7155	5.09018	11.4029	1.78538	0.869244	2.05394	0.039981	0.08629	No
novel0220	Ad	Pu	14.5266	0	7.26331	7.55582	1.56557	4.82623	1.39e-06	6.63e-06	Up
novel0221	Ad	Pu	2.4289	2.01922	2.22406	0.261416	1.71923	0.152054	0.879144	0.929582	No
novel0222	Ad	Pu	56.0534	48.098	52.0757	0.256978	0.474542	0.541529	0.588143	0.708606	No
novel0223	Ad	Pu	1235.39	1674.76	1455.07	-0.438097	0.395943	-1.10646	0.268526	0.413117	No
novel0224	Ad	Pu	28924.3	34009.2	31466.8	-0.233582	0.32828	-0.711534	0.476753	0.61916	No
novel0226	Ad	Pu	18.4353	18.0969	18.2661	-0.0181658	0.661978	-0.0274417	0.978107	0.987987	No
novel0227	NA	NA	NA	NA	NA	NA	NA	NA	NA	NA	NA
novel0228	Ad	Pu	5.74495	1.61875	3.68185	1.75144	1.34713	1.30013	0.193558	0.324398	No
novel0229	Ad	Pu	1008.59	530	769.295	0.931268	0.390194	2.38668	0.0170013	0.0411323	No
novel0230	Ad	Pu	1241.14	965.817	1103.48	0.365966	0.343406	1.06569	0.286562	0.438615	No
novel0231	Ad	Pu	94.5514	452.896	273.724	-2.25119	0.478357	-4.70609	2.53e-06	1.17e-05	Down
novel0232	Ad	Pu	5974.19	3188.1	4581.15	0.905117	0.36495	2.48011	0.013134	0.0339673	No
novel0233	Ad	Pu	16378.4	19714.9	18046.6	-0.267457	0.295503	-0.90509	0.365418	0.522025	No
novel0237	Ad	Pu	105.714	207.014	156.364	-0.987764	0.41618	-2.3734	0.017625	0.0418893	No
novel0238	Ad	Pu	1592.5	3178.7	2385.6	-0.995978	0.295901	-3.36591	0.000762906	0.00251507	No
novel0239	Ad	Pu	314.014	56.4917	185.253	2.47822	0.351803	7.04433	1.86e-12	1.93e-11	Up
novel0240	Ad	Pu	347.65	509.912	428.781	-0.548593	0.37796	-1.45146	0.146652	0.26664	No
novel0241	Ad	Pu	0.822016	6.70333	3.76267	-3.0205	1.66267	-1.81666	0.0692689	0.138538	No
novel0243	Ad	Pu	6116.29	349.334	3232.81	4.13044	0.342972	12.0431	2.11e-33	1.58e-31	Up
novel0244	Ad	Pu	12.6344	32.696	22.6652	-1.38819	0.683553	-2.03085	0.0422706	0.0899374	No
novel0245	Ad	Pu	1717.99	3424.74	2571.37	-0.994952	0.338743	-2.93718	0.00331207	0.00964681	No
novel0247	Ad	Pu	35.9895	27.2854	31.6374	0.402947	0.564651	0.713622	0.475461	0.61916	No
novel0248	Ad	Pu	310.298	221.795	266.047	0.479188	0.348319	1.37571	0.16891	0.296333	No
novel0250	Ad	Pu	4.89495	4.01962	4.45729	0.27705	1.22921	0.225389	0.821677	0.892901	No
novel0252	Ad	Pu	3776.63	11545.7	7661.18	-1.61265	0.348867	-4.62254	3.79e-06	1.7e-05	Down
novel0253	Ad	Pu	10.4197	9.1173	9.76849	0.0657739	0.911468	0.0721626	0.942472	0.966545	No
novel0256	Ad	Pu	3.91471	67.4404	35.6775	-3.8021	0.746413	-5.09382	3.51e-07	1.95e-06	Down
novel0257	Ad	Pu	11.8683	29.7897	20.829	-1.3838	0.685936	-2.01738	0.0436555	0.0915849	No
novel0258	Ad	Pu	2616.58	4403.66	3510.12	-0.751659	0.308972	-2.43277	0.0149837	0.0376631	No
novel0259	Ad	Pu	0.756893	1.76599	1.26144	-0.704969	2.51908	-0.279852	0.779591	0.869432	No
novel0260	Ad	Pu	3.62937	0.578348	2.10386	2.68641	1.75769	1.52837	0.12642	0.235565	No
novel0261	Ad	Pu	11.5239	1.84725	6.68558	2.75056	1.09977	2.50104	0.0123831	0.0331689	No
novel0262	NA	NA	NA	NA	NA	NA	NA	NA	NA	NA	NA
novel0263	Ad	Pu	6.94228	9.59934	8.27081	-0.265715	1.01987	-0.260537	0.794449	0.879464	No
novel0265	NA	NA	NA	NA	NA	NA	NA	NA	NA	NA	NA
novel0266	NA	NA	NA	NA	NA	NA	NA	NA	NA	NA	NA
novel0267	Ad	Pu	5.43162	0	2.71581	6.04491	2.04296	2.9589	0.00308744	0.0090807	Up
novel0268	NA	NA	NA	NA	NA	NA	NA	NA	NA	NA	NA
novel0269	Ad	Pu	1164.71	2728.84	1946.77	-1.22379	0.356517	-3.43262	0.000597779	0.00206131	Down
novel0270	NA	NA	NA	NA	NA	NA	NA	NA	NA	NA	NA
novel0271	NA	NA	NA	NA	NA	NA	NA	NA	NA	NA	NA
novel0272	NA	NA	NA	NA	NA	NA	NA	NA	NA	NA	NA
novel0273	NA	NA	NA	NA	NA	NA	NA	NA	NA	NA	NA
novel0274	NA	NA	NA	NA	NA	NA	NA	NA	NA	NA	NA
novel0275	NA	NA	NA	NA	NA	NA	NA	NA	NA	NA	NA
novel0276	NA	NA	NA	NA	NA	NA	NA	NA	NA	NA	NA
novel0277	Ad	Pu	36.9697	1.8782	19.424	4.27869	0.732522	5.84104	5.19e-09	3.71e-08	Up
novel0278	NA	NA	NA	NA	NA	NA	NA	NA	NA	NA	NA
novel0280	NA	NA	NA	NA	NA	NA	NA	NA	NA	NA	NA
novel0281	NA	NA	NA	NA	NA	NA	NA	NA	NA	NA	NA
novel0282	Ad	Pu	5.90005	0.81355	3.3568	2.86505	1.54256	1.85733	0.0632645	0.128239	No
novel0283	Ad	Pu	19.1271	82.6395	50.8833	-2.1336	0.522985	-4.07966	4.51e-05	0.000173467	Down
novel0284	Ad	Pu	766.926	985.165	876.045	-0.359466	0.321995	-1.11637	0.264264	0.408656	No
novel0286	Ad	Pu	823.655	582.404	703.029	0.500927	0.34738	1.44201	0.149299	0.269726	No
novel0287	Ad	Pu	10.795	0.756227	5.77561	3.82284	1.21383	3.14942	0.00163595	0.00511235	Up
novel0289	NA	NA	NA	NA	NA	NA	NA	NA	NA	NA	NA
novel0290	Ad	Pu	18.0226	2.24986	10.1362	3.11984	0.986265	3.16329	0.00155997	0.00492623	Up
novel0291	NA	NA	NA	NA	NA	NA	NA	NA	NA	NA	NA
novel0292	Ad	Pu	4.32114	2.16616	3.24365	1.10898	1.51131	0.73379	0.463077	0.606651	No
novel0294	NA	NA	NA	NA	NA	NA	NA	NA	NA	NA	NA
novel0295	NA	NA	NA	NA	NA	NA	NA	NA	NA	NA	NA
novel0296	NA	NA	NA	NA	NA	NA	NA	NA	NA	NA	NA
novel0297	Ad	Pu	27.862	1.09103	14.4765	4.86309	1.06435	4.56907	4.9e-06	2.16e-05	Up
novel0298	NA	NA	NA	NA	NA	NA	NA	NA	NA	NA	NA
novel0300	Ad	Pu	49.8587	0.282046	25.0704	7.5281	1.23201	6.11044	9.94e-10	7.84e-09	Up
novel0301	NA	NA	NA	NA	NA	NA	NA	NA	NA	NA	NA
novel0303	NA	NA	NA	NA	NA	NA	NA	NA	NA	NA	NA
novel0304	NA	NA	NA	NA	NA	NA	NA	NA	NA	NA	NA
novel0305	Ad	Pu	53.8351	0	26.9175	9.45851	1.34754	7.01909	2.23e-12	2.23e-11	Up
novel0306	Ad	Pu	417.004	32.6136	224.809	3.67373	0.406121	9.04591	1.48e-19	2.62e-18	Up
novel0307	Ad	Pu	222.687	82.6335	152.66	1.42878	0.367436	3.88851	0.000100861	0.000378228	Up
novel0308	Ad	Pu	29762	15626	22694	0.929581	0.328377	2.83084	0.00464265	0.0132647	No
novel0309	Ad	Pu	2639.85	13.2588	1326.55	7.65459	0.3586	21.3458	4.27e-101	1.28e-98	Up
novel0310	Ad	Pu	73.7631	63.0801	68.4216	0.180562	0.456227	0.395771	0.692274	0.795717	No
novel0314	Ad	Pu	25.6564	29.4072	27.5318	-0.18926	0.71652	-0.264137	0.791674	0.879464	No
novel0315	Ad	Pu	21264.4	24920.8	23092.6	-0.22873	0.307031	-0.744975	0.456287	0.603023	No
novel0317	Ad	Pu	15.1472	22.1006	18.6239	-0.596292	0.689955	-0.864248	0.387452	0.54063	No
novel0318	Ad	Pu	291.695	151.146	221.42	0.963659	0.397264	2.42574	0.0152772	0.0378773	No
novel0320	Ad	Pu	45.77	0.106301	22.9382	8.27847	1.36689	6.05642	1.39e-09	1.07e-08	Up
novel0321	Ad	Pu	206.612	13.3164	109.964	3.95897	0.425128	9.31243	1.25e-20	2.34e-19	Up
novel0322	Ad	Pu	2.3358	11.4097	6.87277	-2.00209	1.17302	-1.70678	0.0878624	0.173413	No
novel0324	NA	NA	NA	NA	NA	NA	NA	NA	NA	NA	NA
novel0327	Ad	Pu	10.5748	12.0484	11.3116	-0.188709	0.850686	-0.221832	0.824445	0.892901	No
novel0328	NA	NA	NA	NA	NA	NA	NA	NA	NA	NA	NA
novel0329	NA	NA	NA	NA	NA	NA	NA	NA	NA	NA	NA
novel0330	Ad	Pu	16.2795	6.48287	11.3812	1.37818	0.856995	1.60816	0.107801	0.204685	No
novel0331	Ad	Pu	2.05046	2.61183	2.33114	-0.420443	1.7223	-0.244117	0.80714	0.88373	No
novel0332	NA	NA	NA	NA	NA	NA	NA	NA	NA	NA	NA
novel0334	Ad	Pu	5.58672	2.91812	4.25242	1.02051	1.26893	0.80423	0.421264	0.57603	No
novel0335	Ad	Pu	361.269	230.358	295.813	0.66451	0.46623	1.42528	0.154075	0.275134	No
novel0336	Ad	Pu	237.301	228.033	232.667	0.0678093	0.503997	0.134543	0.892973	0.939782	No
novel0337	Ad	Pu	645.043	742.813	693.928	-0.209349	0.313876	-0.66698	0.504785	0.642135	No
novel0338	Ad	Pu	9.4486	6.47879	7.9637	0.511766	1.07685	0.475245	0.634613	0.746603	No
novel0339	Ad	Pu	54.5146	0.627326	27.5709	6.6225	0.96184	6.88524	5.77e-12	5.41e-11	Up
novel0340	Ad	Pu	4.76471	0.190001	2.47735	5.02109	2.01174	2.49589	0.0125642	0.0333563	No
novel0342	NA	NA	NA	NA	NA	NA	NA	NA	NA	NA	NA
novel0343	Ad	Pu	51.6047	20.0466	35.8257	1.38594	0.557164	2.48748	0.0128651	0.0336306	No
novel0345	Ad	Pu	281.054	1.02993	141.042	8.15914	0.836286	9.7564	1.73e-22	4.72e-21	Up
novel0346	Ad	Pu	508.301	815.517	661.909	-0.683719	0.34167	-2.00111	0.0453804	0.0945426	No
novel0347	Ad	Pu	1102.08	1830.05	1466.07	-0.730304	0.327478	-2.23009	0.0257416	0.0589502	No
novel0348	Ad	Pu	3289.02	5746.49	4517.75	-0.804629	0.371054	-2.1685	0.030121	0.067942	No
novel0349	Ad	Pu	17507.7	30926.9	24217.3	-0.820936	0.337372	-2.43333	0.0149608	0.0376631	No
novel0352	Ad	Pu	187.022	2.18285	94.6024	6.38696	0.660068	9.67621	3.81e-22	9.51e-21	Up
novel0353	NA	NA	NA	NA	NA	NA	NA	NA	NA	NA	NA
novel0355	NA	NA	NA	NA	NA	NA	NA	NA	NA	NA	NA
novel0356	Ad	Pu	43.1737	0.106301	21.64	8.20012	1.38076	5.93883	2.87e-09	2.15e-08	Up
novel0357	Ad	Pu	402.018	0.331024	201.174	10.4946	1.11373	9.42293	4.39e-21	9.4e-20	Up
novel0358	Ad	Pu	114.849	0.388347	57.6185	8.14452	0.969042	8.40472	4.29e-17	6.77e-16	Up
novel0359	Ad	Pu	302.742	1.31197	152.027	7.91417	0.722425	10.955	6.29e-28	2.69e-26	Up
novel0360	NA	NA	NA	NA	NA	NA	NA	NA	NA	NA	NA
novel0361	NA	NA	NA	NA	NA	NA	NA	NA	NA	NA	NA
novel0362	NA	NA	NA	NA	NA	NA	NA	NA	NA	NA	NA
novel0363	Ad	Pu	5.2734	1.15883	3.21611	2.17089	1.44428	1.5031	0.132813	0.24595	No
novel0364	Ad	Pu	5.58672	27.4777	16.5322	-2.17931	0.802512	-2.71561	0.00661537	0.0185478	No
novel0365	Ad	Pu	259.227	1010.36	634.794	-1.96339	0.355191	-5.52771	3.24e-08	2.07e-07	Down
novel0366	Ad	Pu	3717.56	13844.8	8781.19	-1.89674	0.352501	-5.3808	7.42e-08	4.63e-07	Down
novel0370	Ad	Pu	434.791	503.221	469.006	-0.203761	0.334955	-0.608322	0.542974	0.675901	No
novel0372	Ad	Pu	909.264	1407.33	1158.29	-0.631294	0.312424	-2.02063	0.0433177	0.0915164	No
novel0373	Ad	Pu	8.56146	5.18253	6.872	0.728413	1.07408	0.678174	0.497661	0.640766	No
novel0374	Ad	Pu	1218.75	1962.4	1590.58	-0.686409	0.290561	-2.36236	0.0181592	0.0425605	No
novel0375	NA	NA	NA	NA	NA	NA	NA	NA	NA	NA	NA
novel0376	NA	NA	NA	NA	NA	NA	NA	NA	NA	NA	NA
novel0377	Ad	Pu	2.49403	1.08725	1.79064	1.07665	1.83134	0.587903	0.556597	0.684778	No
novel0378	NA	NA	NA	NA	NA	NA	NA	NA	NA	NA	NA
novel0379	Ad	Pu	10.8973	3.83767	7.36746	1.54939	1.0767	1.43901	0.150147	0.269726	No
novel0380	Ad	Pu	27.9582	16.4763	22.2172	0.737808	0.711109	1.03754	0.299482	0.45148	No
novel0382	Ad	Pu	1.20046	0.989295	1.09488	0.432614	2.46208	0.175711	0.860521	0.915448	No
novel0383	Ad	Pu	116.456	88.377	102.417	0.400413	0.399762	1.00163	0.316523	0.470084	No
novel0384	NA	NA	NA	NA	NA	NA	NA	NA	NA	NA	NA
novel0385	NA	NA	NA	NA	NA	NA	NA	NA	NA	NA	NA
novel0386	NA	NA	NA	NA	NA	NA	NA	NA	NA	NA	NA
novel0387	NA	NA	NA	NA	NA	NA	NA	NA	NA	NA	NA
novel0388	NA	NA	NA	NA	NA	NA	NA	NA	NA	NA	NA
novel0389	Ad	Pu	41.4152	0	20.7076	9.06066	2.18162	4.15319	3.28e-05	0.000127743	Up
novel0390	NA	NA	NA	NA	NA	NA	NA	NA	NA	NA	NA
novel0393	NA	NA	NA	NA	NA	NA	NA	NA	NA	NA	NA
novel0395	NA	NA	NA	NA	NA	NA	NA	NA	NA	NA	NA
novel0396	NA	NA	NA	NA	NA	NA	NA	NA	NA	NA	NA
novel0402	Ad	Pu	117.083	1.40993	59.2463	6.4246	1.42669	4.50314	6.7e-06	2.83e-05	Up
novel0403	Ad	Pu	40.1837	2.58923	21.3865	3.91085	0.769008	5.08557	3.67e-07	2e-06	Up
novel0405	NA	NA	NA	NA	NA	NA	NA	NA	NA	NA	NA
novel0406	Ad	Pu	8225.74	3321.33	5773.53	1.30818	0.325473	4.01931	5.84e-05	0.000221649	Up
novel0407	Ad	Pu	2679.77	3851.38	3265.57	-0.523965	0.316628	-1.65483	0.0979595	0.19083	No
novel0408	Ad	Pu	267.361	498.939	383.15	-0.899927	0.373007	-2.41262	0.0158382	0.0386297	No
novel0409	Ad	Pu	43.8032	209.089	126.446	-2.24739	0.445307	-5.04683	4.49e-07	2.41e-06	Down
novel0410	Ad	Pu	14.8802	112.494	63.6871	-3.02374	0.623382	-4.85054	1.23e-06	5.96e-06	Down
novel0412	Ad	Pu	292.657	601.368	447.013	-1.02185	0.404808	-2.52428	0.0115936	0.031334	No
novel0413	Ad	Pu	168.148	75.9415	122.045	1.13233	0.393079	2.88067	0.00396832	0.0114471	No
novel0414	Ad	Pu	427.472	437.865	432.669	-0.0377526	0.316233	-0.119382	0.904973	0.945964	No
novel0415	Ad	Pu	54.2234	140.865	97.5443	-1.40023	0.415619	-3.36903	0.000754331	0.00251444	Down
novel0418	Ad	Pu	60.573	140.856	100.715	-1.20183	0.395545	-3.03842	0.0023782	0.0072802	Down
novel0420	Ad	Pu	0.378447	3.16757	1.77301	-2.06123	2.04986	-1.00554	0.314635	0.470084	No
novel0421	Ad	Pu	6.81516	11.6349	9.22506	-0.716108	0.931958	-0.768391	0.442255	0.592306	No
novel0425	Ad	Pu	367.955	170.033	268.994	1.10616	0.351922	3.14321	0.00167108	0.0051683	Up
novel0426	Ad	Pu	2333.22	1049.5	1691.36	1.15251	0.331447	3.4772	0.000506682	0.00176749	Up
novel0427	NA	NA	NA	NA	NA	NA	NA	NA	NA	NA	NA
novel0428	Ad	Pu	9.43631	24.6381	17.0372	-1.22313	0.764659	-1.59958	0.109693	0.206968	No
novel0431	Ad	Pu	23.2	15.6105	19.4052	0.551521	0.655455	0.841432	0.400106	0.555703	No
novel0432	Ad	Pu	9.24407	22.0922	15.6682	-1.21091	0.779201	-1.55404	0.120175	0.225329	No
novel0433	Ad	Pu	6.90826	5.2546	6.08143	0.36815	1.14217	0.322324	0.747207	0.845895	No
novel0434	NA	NA	NA	NA	NA	NA	NA	NA	NA	NA	NA
novel0435	Ad	Pu	73.204	96.8471	85.0256	-0.416468	0.452758	-0.919846	0.357653	0.513378	No
novel0436	Ad	Pu	24.1274	115.387	69.7571	-2.37911	0.55526	-4.28468	1.83e-05	7.22e-05	Down
novel0437	Ad	Pu	1183.91	3825.51	2504.71	-1.69458	0.325102	-5.21246	1.86e-07	1.1e-06	Down
novel0438	Ad	Pu	98.9948	116.196	107.595	-0.262018	0.398829	-0.656968	0.511202	0.644372	No
novel0441	Ad	Pu	3.31604	8.29406	5.80505	-1.47893	1.23768	-1.19493	0.232116	0.372378	No
novel0442	Ad	Pu	2827.66	10.829	1419.24	8.04833	0.436864	18.423	8.6e-76	1.29e-73	Up
novel0443	Ad	Pu	14.2041	3.76395	8.98405	1.95046	0.929766	2.0978	0.0359232	0.078664	No
novel0444	Ad	Pu	154.083	46.9445	100.514	1.72692	0.390705	4.42002	9.87e-06	4.06e-05	Up
novel0446	Ad	Pu	0.756893	1.4756	1.11625	-0.430489	2.39151	-0.180008	0.857147	0.915103	No
novel0448	Ad	Pu	5530.8	15192.4	10361.6	-1.45816	0.333875	-4.36738	1.26e-05	5.1e-05	Down
novel0449	Ad	Pu	299.39	300.804	300.097	0.000705776	0.318598	0.00221525	0.998232	0.999483	No
novel0450	Ad	Pu	14.2693	32.4838	23.3765	-1.21782	0.642212	-1.89629	0.0579217	0.119017	No
novel0452	Ad	Pu	10812.8	5153.27	7983.01	1.06922	0.288027	3.71221	0.000205459	0.000751679	Up
novel0453	Ad	Pu	45.7143	48.3648	47.0395	-0.070821	0.469126	-0.150964	0.880004	0.929582	No
novel0454	Ad	Pu	48.1714	229.418	138.795	-2.34742	0.444369	-5.28259	1.27e-07	7.64e-07	Down
novel0455	Ad	Pu	698.341	330.643	514.492	1.07704	0.300487	3.58431	0.000337969	0.00122158	Up
novel0457	Ad	Pu	25.0052	0	12.5026	8.36768	1.45468	5.75225	8.81e-09	5.9e-08	Up
novel0458	Ad	Pu	165.266	0.190001	82.7278	10.1056	1.2774	7.9111	2.55e-15	3.33e-14	Up
novel0459	NA	NA	NA	NA	NA	NA	NA	NA	NA	NA	NA
novel0461	Ad	Pu	42.1407	0	21.0703	9.12263	1.38961	6.56487	5.21e-11	4.73e-10	Up
novel0462	NA	NA	NA	NA	NA	NA	NA	NA	NA	NA	NA
novel0463	Ad	Pu	12.5941	0	6.29706	7.39805	1.63551	4.52338	6.09e-06	2.61e-05	Up
novel0464	Ad	Pu	25.0052	0	12.5026	8.36768	1.45468	5.75225	8.81e-09	5.9e-08	Up
novel0466	NA	NA	NA	NA	NA	NA	NA	NA	NA	NA	NA
novel0469	Ad	Pu	21.7731	13.2486	17.5109	0.796504	0.712242	1.11831	0.263436	0.408656	No
novel0470	Ad	Pu	70.1203	3.92971	37.025	4.20135	0.682224	6.15831	7.35e-10	6.13e-09	Up
novel0471	Ad	Pu	69.2983	3.92971	36.614	4.1848	0.681516	6.14043	8.23e-10	6.67e-09	Up
novel0472	Ad	Pu	339.277	2.33356	170.805	7.27854	0.678243	10.7315	7.24e-27	2.72e-25	Up
novel0473	NA	NA	NA	NA	NA	NA	NA	NA	NA	NA	NA
novel0474	Ad	Pu	31.2591	0	15.6295	8.7035	1.51331	5.7513	8.86e-09	5.9e-08	Up
novel0475	Ad	Pu	50.7021	0	25.3511	9.38049	1.3617	6.88882	5.63e-12	5.41e-11	Up
novel0476	Ad	Pu	211.27	1.51623	106.393	7.22501	0.678135	10.6542	1.67e-26	5.55e-25	Up
novel0477	NA	NA	NA	NA	NA	NA	NA	NA	NA	NA	NA
novel0478	NA	NA	NA	NA	NA	NA	NA	NA	NA	NA	NA
novel0479	NA	NA	NA	NA	NA	NA	NA	NA	NA	NA	NA
novel0480	NA	NA	NA	NA	NA	NA	NA	NA	NA	NA	NA
novel0481	NA	NA	NA	NA	NA	NA	NA	NA	NA	NA	NA
novel0483	NA	NA	NA	NA	NA	NA	NA	NA	NA	NA	NA
novel0484	NA	NA	NA	NA	NA	NA	NA	NA	NA	NA	NA
novel0487	NA	NA	NA	NA	NA	NA	NA	NA	NA	NA	NA
novel0490	Ad	Pu	5.96517	0	2.98258	6.30133	1.94184	3.24503	0.00117438	0.00378831	Up
novel0491	NA	NA	NA	NA	NA	NA	NA	NA	NA	NA	NA
novel0492	NA	NA	NA	NA	NA	NA	NA	NA	NA	NA	NA
novel0496	Ad	Pu	33.5949	1.17095	17.3829	4.95241	0.990048	5.00219	5.67e-07	2.98e-06	Up
novel0501	NA	NA	NA	NA	NA	NA	NA	NA	NA	NA	NA
novel0502	NA	NA	NA	NA	NA	NA	NA	NA	NA	NA	NA
novel0503	NA	NA	NA	NA	NA	NA	NA	NA	NA	NA	NA
novel0508	Ad	Pu	148.567	0.98095	74.774	7.28425	0.778493	9.35685	8.21e-21	1.64e-19	Up
novel0509	NA	NA	NA	NA	NA	NA	NA	NA	NA	NA	NA
novel0510	Ad	Pu	29.4534	0	14.7267	8.6129	1.46331	5.88591	3.96e-09	2.9e-08	Up
novel0511	Ad	Pu	25.5016	1.51245	13.507	4.09792	0.921408	4.44746	8.69e-06	3.62e-05	Up
novel0512	NA	NA	NA	NA	NA	NA	NA	NA	NA	NA	NA
novel0513	NA	NA	NA	NA	NA	NA	NA	NA	NA	NA	NA
novel0514	NA	NA	NA	NA	NA	NA	NA	NA	NA	NA	NA
novel0515	NA	NA	NA	NA	NA	NA	NA	NA	NA	NA	NA
novel0516	Ad	Pu	160.967	3.09813	82.0327	5.73279	0.734653	7.80339	6.03e-15	7.53e-14	Up
novel0517	Ad	Pu	566.907	5.62546	286.266	6.71815	0.572602	11.7327	8.67e-32	5.2e-30	Up
novel0519	NA	NA	NA	NA	NA	NA	NA	NA	NA	NA	NA
novel0521	NA	NA	NA	NA	NA	NA	NA	NA	NA	NA	NA
novel0522	NA	NA	NA	NA	NA	NA	NA	NA	NA	NA	NA
novel0527	NA	NA	NA	NA	NA	NA	NA	NA	NA	NA	NA
novel0528	NA	NA	NA	NA	NA	NA	NA	NA	NA	NA	NA
novel0529	Ad	Pu	13.379	0	6.6895	7.4811	1.61381	4.63567	3.56e-06	1.62e-05	Up
novel0531	Ad	Pu	33.8677	0	16.9338	8.81173	1.41074	6.24616	4.21e-10	3.61e-09	Up
novel0534	Ad	Pu	520.045	1.09937	260.572	9.03054	0.710174	12.716	4.82e-37	4.82e-35	Up
novel0535	Ad	Pu	18.4134	0	9.20668	7.91431	1.53814	5.14537	2.67e-07	1.51e-06	Up
novel0536	NA	NA	NA	NA	NA	NA	NA	NA	NA	NA	NA
novel0537	Ad	Pu	316.233	1.61205	158.922	7.68791	1.34622	5.71075	1.12e-08	7.34e-08	Up
novel0538	NA	NA	NA	NA	NA	NA	NA	NA	NA	NA	NA
novel0539	Ad	Pu	14.5546	0	7.2773	7.55058	1.54939	4.87327	1.1e-06	5.49e-06	Up
novel0540	Ad	Pu	20.0202	0.531503	10.2759	5.0593	1.17209	4.31648	1.59e-05	6.34e-05	Up
novel0541	Ad	Pu	0.822016	1.40615	1.11408	-0.702981	2.42772	-0.289565	0.772149	0.864773	No
novel0542	Ad	Pu	0	2.03135	1.01567	-2.31461	2.63783	-0.877465	0.380234	0.535541	No
novel0543	Ad	Pu	5.20827	0	2.60414	6.08923	2.01433	3.02295	0.00250323	0.00758554	Up
novel0544	Ad	Pu	21.0905	0.141023	10.6157	7.15955	1.4687	4.87476	1.09e-06	5.49e-06	Up
novel0545	NA	NA	NA	NA	NA	NA	NA	NA	NA	NA	NA
novel0546	Ad	Pu	2773.96	2361.97	2567.96	0.232467	0.332891	0.698329	0.484971	0.627118	No
novel0548	Ad	Pu	1.57891	6.77674	4.17782	-1.89808	1.45521	-1.30433	0.192121	0.323799	No
novel0549	Ad	Pu	39344.8	23427	31385.9	0.747959	0.292744	2.55499	0.010619	0.0289608	No
novel0550	Ad	Pu	107.864	35.6346	71.749	1.5679	0.464191	3.3777	0.000730945	0.00246386	Up
novel0551	Ad	Pu	619.306	11.6667	315.486	5.74955	0.543696	10.5749	3.89e-26	1.17e-24	Up
novel0554	NA	NA	NA	NA	NA	NA	NA	NA	NA	NA	NA
novel0560	NA	NA	NA	NA	NA	NA	NA	NA	NA	NA	NA
novel0561	Ad	Pu	235.32	166.747	201.034	0.500262	0.395355	1.26535	0.205746	0.342307	No
novel0563	NA	NA	NA	NA	NA	NA	NA	NA	NA	NA	NA
novel0564	Ad	Pu	7.10051	0	3.55025	6.56852	1.86243	3.52686	0.000420518	0.00150185	Up
novel0566	NA	NA	NA	NA	NA	NA	NA	NA	NA	NA	NA
